# Supplementary material for: Comparative analysis of Fusarium crown rot resistance in synthetic hexaploid wheats and their parental genotypes
Source: BMC Genomics. 2023 Apr 5;24:178. doi: 10.1186/s12864-023-09268-7 (PMC10077658; doi:10.1186/s12864-023-09268-7)
Supplement: Supplementary file 1 — Additional file 1: Table S1. Primers for real-time quantitative PCR. Table S2. RNA-seq read information and mapping statistics of 2 SHWs and their tetraploid and diploid parents. Table S3. Differentially expressed gene (DEGs) of 2 SHWs and their tetraploid and diploid parents. Table S4. GO terms enriched by up-regulated DEGs of 2 SHWs and their tetraploid and diploid parents. Table S5. GO terms enriched by down-regulated DEGs of 2 SHWs and their tetraploid and diploid parents. Table S6. PAL activity, chitinase activity, SA content, JA content and ABA content of the stem base in 5 SHWs and their parents following FCR infection. Table S7. Total lignin content of the stem base of 10 SHWs and their tetraploid parents at the seedling and heading stage. [file 12864_2023_9268_MOESM1_ESM.xlsx]

## Sheet: Table S1
Table S1. Primers for real-time quantitative PCR.
Differentially Expressed Genes (DEGs)	Primer sequence (5′→3′)
TraesCS3B02G086900	AAGAGCAATGCCGTCCTGAA
	CGCGACAACTCTGATGCAAG
TraesCS3B02G357000	TTCAGAGCCAGAACGAGCAG
	GGCACCATTGTCATGAGATCA
TraesCS3B02G481000	TTCTGTAGCTTGTTCCGGCG
	CGGAGAGCTGGGCTTTGAAA
TraesCS3D02G040700	AGGTAAAGGGAAACGTCCTCAC
	AGTTATCAGTAGCCTCTAATATCTGGT
TraesCS3D02G072700	CTCAGAGTGGCAGACAACGT
	TGGAAGAAGAAGAGTGCTGTGA
TraesCS3D02G493700	TCGTTATCGGATTCTTGTCGGT
	GGTATCGACAACGTGGACGA
TraesCS3D02G522300	CATTGAGCTGGTGACGGGAT
	AATGGCCGTCTGTATGGGTC
TraesCS4A02G001300	TTCCAACCATTACGCCTTCGA
	CTGCTGCTGGTGGTGGTC
TraesCS4B02G059100	TGGCGAATCATTACACATCAAGT
	CGATTCCGCTGTTTTCTCCG
TraesCS5A02G018200	GTGGCGGCACAGACTACTAC
	CTGGATGTTGACGCCGGT
TraesCS6D02G026600	CCGTCGGTGGCGTGAC
	CGTTAGTGTCCAGTGGCGTC
TraesCS6B02G031300	ACGGCATCCAAGAATGGTGG
	GTTGTTCGCAGCATCGTACC
TraesCS6A02G023300	GTCAGGGTCAACGGCCAG
	ACACGCCGGAGTCAGGG

## Sheet: Table S2
Table S2. RNA-seq read information and mapping statistics of 2 SHWs and their tetraploid and diploid parents.
Samples	Raw Bases	Clean Reads	Q20(%)	Q30(%)	GC content(%)	Mapped(%)	Unique(%)
SHW-1_fp-1	11520929400	76806052	97.45	93.64	54.8	98.66	89.48
SHW-1_fp-2	13079358900	87195602	97.19	92.92	54.72	98.67	90.06
SHW-1_fp-3	11721464700	78142966	97.47	93.64	54.7	98.66	90.28
SHW-1_ck-1	13216902600	88112488	97.51	93.72	54.58	98.65	90.14
SHW-1_ck-2	12350577600	82337034	97.23	93.08	54.43	98.53	89.33
SHW-1_ck-3	11789616000	78597304	97.59	93.83	54.72	98.69	90.3
TW-1_fp-1	13094819100	87298622	97.47	93.63	54.74	87.08	81.4
TW-1_fp-2	14911395000	99409138	97.52	93.69	54.15	86.2	80.14
TW-1_fp-3	17113687200	114091246	96.94	92.43	54.75	87.22	81.63
TW-1_ck-1	14911194600	99407770	97.62	94	54.46	87.18	81.24
TW-1_ck-2	12108850500	80725530	97.46	93.51	54.66	86.11	79.5
TW-1_ck-3	12398432400	82656080	97.46	93.56	54.44	86.02	80.22
DW-1_fp-1	14685363300	97902416	96.81	92.14	54.53	86.85	81.61
DW-1_fp-2	12622554000	84150238	97.53	93.76	54.29	87.53	82.25
DW-1_fp-3	10684626000	71230688	96.94	92.46	54.2	86.69	79.7
DW-1_ck-1	10245227700	68301374	97.34	93.47	53.91	86.77	80.01
DW-1_ck-2	13879425300	92529346	96.93	92.3	54.01	87.84	81.38
DW-1_ck-3	15355043400	102366770	97.33	93.45	54.07	88.04	81.14
SHW-2_fp-1	12652470300	84349656	96.91	92.37	54.39	98.61	90.4
SHW-2_fp-2	19319889000	128799250	96.91	92.32	54.89	98.66	90.88
SHW-2_fp-3	11662374600	77749034	97.17	93.1	54.42	98.56	89.37
SHW-2_ck-1	14961691200	99744606	97	92.67	54.87	98.67	90.54
SHW-2_ck-2	12641646000	84277636	97.04	92.73	54.58	98.7	90.54
SHW-2_ck-3	10300249800	68668200	97.4	93.53	54.74	98.7	89.5
TW-2_fp-1	12397334400	82648766	97.15	92.83	54.71	87.37	81.31
TW-2_fp-2	12275619900	81837310	97.42	93.62	54.58	87.55	81.16
TW-2_fp-3	11490465600	76602966	97.15	93.02	54.5	87.09	80.21
TW-2_ck-1	14910675300	99404314	97.16	93.1	54.82	88.44	82.13
TW-2_ck-2	11646157800	77640916	97.43	93.66	54.88	88.01	81.66
TW-2_ck-3	10328572800	68857014	97.46	93.73	54.83	88.13	81.17
DW-2_fp-1	9423046800	62820186	97.02	92.6	54.62	87.09	81.92
DW-2_fp-2	10457530800	69716744	97.42	93.61	54.41	86.99	82.1
DW-2_fp-3	13198660500	87990904	97.58	93.9	54.69	87.51	82.32
DW-2_ck-1	11548604700	76990582	97.11	92.81	54.22	88.33	82.37
DW-2_ck-2	12255013200	81699928	97.49	93.83	54.33	87.69	82.01
DW-2_ck-3	12835407600	85569228	97.45	93.7	54.44	87.91	82.1
Note: "fp" represents Fusarium pseudograminearum treatment, "ck" represents sterile water treatment.

## Sheet: Table S3
Table S3. Differentially expressed gene (DEGs) of 2 SHWs and their tetraploid and diploid parents.
DEGs	Number of materials	categories	Log₂ fold change	Fold change	P-value	FDR p-value
TraesCS1A02G015700	SHW-1	up-regulated gene	1.37504	2.59375	5.17355e-06	0.000585708
TraesCS1A02G015800	SHW-1	up-regulated gene	2.34913	5.09518	4.57161e-06	0.000527525
TraesCS1A02G020800	SHW-1	up-regulated gene	3.64908	12.5453	0.000914229	0.0482569
TraesCS1A02G026200	SHW-1	up-regulated gene	1.18479	2.2733	0.000359388	0.0222205
TraesCS1A02G029800	SHW-1	up-regulated gene	1.48048	2.79041	2.38069e-08	4.88317e-06
TraesCS1A02G032900	SHW-1	up-regulated gene	1.36716	2.57962	1.53972e-06	0.000204332
TraesCS1A02G037700	SHW-1	up-regulated gene	3.09679	8.55513	2.30703e-11	9.39167e-09
TraesCS1A02G037800	SHW-1	up-regulated gene	2.74469	6.70244	3.9068e-11	1.50003e-08
TraesCS1A02G058400	SHW-1	up-regulated gene	1.14006	2.20389	5.35441e-07	7.93534e-05
TraesCS1A02G059200	SHW-1	up-regulated gene	1.40935	2.65617	0.000120028	0.00904327
TraesCS1A02G070200	SHW-1	up-regulated gene	2.00925	4.02573	0.000157284	0.0112158
TraesCS1A02G070400	SHW-1	up-regulated gene	2.48225	5.58767	4.31778e-09	1.05158e-06
TraesCS1A02G082500	SHW-1	up-regulated gene	1.10194	2.14643	1.76696e-07	2.94197e-05
TraesCS1A02G089500	SHW-1	up-regulated gene	1.67858	3.20112	3.25766e-08	6.50875e-06
TraesCS1A02G089600	SHW-1	up-regulated gene	2.8728	7.32483	9.00863e-10	2.53033e-07
TraesCS1A02G094900	SHW-1	up-regulated gene	2.64511	6.25545	7.33921e-07	0.000106429
TraesCS1A02G099100	SHW-1	up-regulated gene	1.33619	2.52483	2.01638e-05	0.00192351
TraesCS1A02G107700	SHW-1	up-regulated gene	8.42979	344.842	0.000645136	0.0359227
TraesCS1A02G116700	SHW-1	up-regulated gene	1.15893	2.23292	2.04183e-05	0.00194436
TraesCS1A02G116900	SHW-1	up-regulated gene	1.73837	3.33657	2.30205e-12	1.08934e-09
TraesCS1A02G121500	SHW-1	up-regulated gene	2.42816	5.38205	1.40543e-05	0.00140401
TraesCS1A02G121800	SHW-1	up-regulated gene	3.70976	13.0842	1.0113e-10	3.57737e-08
TraesCS1A02G122500	SHW-1	up-regulated gene	1.64923	3.13666	0	0
TraesCS1A02G141300	SHW-1	up-regulated gene	1.9603	3.89144	6.47873e-05	0.00531557
TraesCS1A02G150100	SHW-1	up-regulated gene	1.18794	2.27828	0.000291227	0.0187485
TraesCS1A02G166100	SHW-1	up-regulated gene	1.50466	2.83759	5.38451e-09	1.29098e-06
TraesCS1A02G166600	SHW-1	up-regulated gene	1.19191	2.28456	0.000291416	0.0187485
TraesCS1A02G167100	SHW-1	up-regulated gene	2.28048	4.8584	3.0061e-08	6.01727e-06
TraesCS1A02G182600	SHW-1	up-regulated gene	2.02017	4.05631	1.28117e-08	2.79245e-06
TraesCS1A02G186700	SHW-1	up-regulated gene	1.27501	2.42001	0.000135289	0.00994117
TraesCS1A02G186800	SHW-1	up-regulated gene	1.34532	2.54086	2.29195e-05	0.00215965
TraesCS1A02G201800	SHW-1	up-regulated gene	4.13689	17.5925	8.80375e-06	0.000932135
TraesCS1A02G203600	SHW-1	up-regulated gene	3.67433	12.7668	0	0
TraesCS1A02G203700	SHW-1	up-regulated gene	2.30366	4.93708	1.44329e-15	1.44183e-12
TraesCS1A02G211500	SHW-1	up-regulated gene	1.72346	3.30228	0.000296537	0.0190325
TraesCS1A02G218100	SHW-1	up-regulated gene	2.98041	7.8921	3.91909e-14	2.7818e-11
TraesCS1A02G218600	SHW-1	up-regulated gene	4.04204	16.4731	8.67957e-05	0.0068554
TraesCS1A02G238800	SHW-1	up-regulated gene	1.3155	2.48888	0.000696745	0.0384514
TraesCS1A02G239200	SHW-1	up-regulated gene	2.92661	7.60323	0.000285249	0.01843
TraesCS1A02G239400	SHW-1	up-regulated gene	4.79283	27.7196	2.67076e-05	0.00247128
TraesCS1A02G250000	SHW-1	up-regulated gene	2.25787	4.78284	0	0
TraesCS1A02G265200	SHW-1	up-regulated gene	3.60735	12.1877	0.00051012	0.0297017
TraesCS1A02G266100	SHW-1	up-regulated gene	1.13199	2.19161	0.00035379	0.0219877
TraesCS1A02G269400	SHW-1	up-regulated gene	1.60908	3.05058	0.000144849	0.0104815
TraesCS1A02G272300	SHW-1	up-regulated gene	2.36773	5.16127	3.82011e-05	0.00337832
TraesCS1A02G277400	SHW-1	up-regulated gene	1.81237	3.51218	6.1781e-06	0.000684355
TraesCS1A02G278800	SHW-1	up-regulated gene	1.47874	2.78705	1.86906e-12	9.00459e-10
TraesCS1A02G295300	SHW-1	up-regulated gene	1.92683	3.80219	1.36666e-07	2.35168e-05
TraesCS1A02G301100	SHW-1	up-regulated gene	3.00687	8.03817	8.67372e-06	0.000920173
TraesCS1A02G314300	SHW-1	up-regulated gene	1.1571	2.23008	1.24813e-08	2.72596e-06
TraesCS1A02G343300	SHW-1	up-regulated gene	1.38048	2.60356	0.000116447	0.00882893
TraesCS1A02G347000	SHW-1	up-regulated gene	2.64248	6.24406	0.000647776	0.036044
TraesCS1A02G351600	SHW-1	up-regulated gene	2.64555	6.25736	1.96857e-06	0.000251946
TraesCS1A02G355300	SHW-1	up-regulated gene	2.89599	7.44357	0	0
TraesCS1A02G358100	SHW-1	up-regulated gene	3.53054	11.5557	4.77396e-15	4.29223e-12
TraesCS1A02G358400	SHW-1	up-regulated gene	3.31434	9.94752	0	0
TraesCS1A02G359100	SHW-1	up-regulated gene	3.20229	9.20417	3.63065e-12	1.62537e-09
TraesCS1A02G362100	SHW-1	up-regulated gene	1.32541	2.50604	9.58927e-05	0.00745386
TraesCS1A02G362900	SHW-1	up-regulated gene	3.34184	10.139	5.96098e-06	0.000663027
TraesCS1A02G365900	SHW-1	up-regulated gene	2.04757	4.13409	4.2667e-05	0.00369453
TraesCS1A02G367000	SHW-1	up-regulated gene	3.22007	9.31832	3.4994e-06	0.000414439
TraesCS1A02G370600	SHW-1	up-regulated gene	3.74333	13.3923	5.44493e-07	8.04739e-05
TraesCS1A02G370700	SHW-1	up-regulated gene	4.9049	29.9586	1.34893e-07	2.32487e-05
TraesCS1A02G378500	SHW-1	up-regulated gene	1.55285	2.93397	0.000444987	0.0263937
TraesCS1A02G384300	SHW-1	up-regulated gene	5.23889	37.7627	1.76419e-07	2.94188e-05
TraesCS1A02G390500	SHW-1	up-regulated gene	1.28393	2.43501	1.16938e-05	0.0011925
TraesCS1A02G413400	SHW-1	up-regulated gene	2.99912	7.99515	4.7565e-08	9.01905e-06
TraesCS1A02G414500	SHW-1	up-regulated gene	1.91238	3.76431	0.000205226	0.0140051
TraesCS1A02G416100	SHW-1	up-regulated gene	2.06508	4.18459	1.54461e-05	0.0015233
TraesCS1A02G422700	SHW-1	up-regulated gene	1.93191	3.8156	0.000824983	0.0442607
TraesCS1A02G422800	SHW-1	up-regulated gene	1.45411	2.73988	0.000417963	0.0250803
TraesCS1A02G422900	SHW-1	up-regulated gene	1.75144	3.36694	3.44169e-15	3.22893e-12
TraesCS1A02G424000	SHW-1	up-regulated gene	3.14793	8.86384	4.19114e-10	1.26663e-07
TraesCS1B02G018700	SHW-1	up-regulated gene	1.49559	2.81979	5.09819e-07	7.61841e-05
TraesCS1B02G019700	SHW-1	up-regulated gene	1.49521	2.81906	8.11255e-06	0.000866605
TraesCS1B02G019800	SHW-1	up-regulated gene	1.3171	2.49165	6.01987e-10	1.75538e-07
TraesCS1B02G025400	SHW-1	up-regulated gene	1.04312	2.06067	0.000575067	0.0328213
TraesCS1B02G036900	SHW-1	up-regulated gene	1.75277	3.37004	8.15815e-10	2.3224e-07
TraesCS1B02G048100	SHW-1	up-regulated gene	2.37512	5.18779	5.64255e-05	0.00471192
TraesCS1B02G048200	SHW-1	up-regulated gene	3.21684	9.29747	2.05271e-10	6.70118e-08
TraesCS1B02G048300	SHW-1	up-regulated gene	3.12652	8.73326	7.15317e-12	3.12454e-09
TraesCS1B02G048400	SHW-1	up-regulated gene	2.70812	6.53471	1.52215e-11	6.31639e-09
TraesCS1B02G048500	SHW-1	up-regulated gene	3.52826	11.5375	0	0
TraesCS1B02G062400	SHW-1	up-regulated gene	1.42259	2.68065	4.97849e-05	0.00423027
TraesCS1B02G074100	SHW-1	up-regulated gene	3.63056	12.3853	6.49783e-08	1.20664e-05
TraesCS1B02G080400	SHW-1	up-regulated gene	1.79751	3.47619	2.99588e-05	0.00273459
TraesCS1B02G088600	SHW-1	up-regulated gene	2.78009	6.86894	7.80369e-08	1.42703e-05
TraesCS1B02G088900	SHW-1	up-regulated gene	2.69105	6.45784	6.37268e-14	4.35161e-11
TraesCS1B02G115900	SHW-1	up-regulated gene	1.26805	2.40835	5.14285e-09	1.24131e-06
TraesCS1B02G117500	SHW-1	up-regulated gene	1.94985	3.86333	4.74884e-06	0.000543904
TraesCS1B02G119600	SHW-1	up-regulated gene	2.03661	4.10279	0.000145915	0.0105515
TraesCS1B02G122800	SHW-1	up-regulated gene	3.29643	9.82483	6.66134e-15	5.61483e-12
TraesCS1B02G129800	SHW-1	up-regulated gene	4.2673	19.2568	3.85652e-08	7.48352e-06
TraesCS1B02G136700	SHW-1	up-regulated gene	1.15072	2.22025	7.93522e-08	1.44863e-05
TraesCS1B02G136800	SHW-1	up-regulated gene	1.7137	3.28001	2.17604e-14	1.65334e-11
TraesCS1B02G136900	SHW-1	up-regulated gene	1.13987	2.20362	0.000774546	0.0421203
TraesCS1B02G141100	SHW-1	up-regulated gene	2.61226	6.11462	4.68625e-13	2.59284e-10
TraesCS1B02G141700	SHW-1	up-regulated gene	1.51326	2.85454	1.11022e-16	1.3163e-13
TraesCS1B02G175600	SHW-1	up-regulated gene	1.56783	2.96459	5.04626e-05	0.00427457
TraesCS1B02G183500	SHW-1	up-regulated gene	2.07501	4.21348	2.20468e-12	1.0525e-09
TraesCS1B02G197000	SHW-1	up-regulated gene	1.25415	2.38527	6.00674e-05	0.00496988
TraesCS1B02G198100	SHW-1	up-regulated gene	1.66496	3.17104	6.11086e-06	0.000678299
TraesCS1B02G225300	SHW-1	up-regulated gene	1.56994	2.96892	0.00024811	0.0164833
TraesCS1B02G230200	SHW-1	up-regulated gene	2.27686	4.84623	0.000384482	0.0234711
TraesCS1B02G231500	SHW-1	up-regulated gene	2.82783	7.10004	8.13937e-08	1.47591e-05
TraesCS1B02G251600	SHW-1	up-regulated gene	1.94125	3.84038	0.000352923	0.0219592
TraesCS1B02G260600	SHW-1	up-regulated gene	2.75614	6.75589	0	0
TraesCS1B02G260700	SHW-1	up-regulated gene	2.35452	5.11423	2.92927e-10	9.05563e-08
TraesCS1B02G268000	SHW-1	up-regulated gene	1.5932	3.01718	0.000106902	0.00820323
TraesCS1B02G284200	SHW-1	up-regulated gene	1.48777	2.80455	1.90573e-06	0.000246241
TraesCS1B02G286300	SHW-1	up-regulated gene	1.52496	2.87779	8.18761e-06	0.000872894
TraesCS1B02G287500	SHW-1	up-regulated gene	1.69242	3.23199	2.89049e-07	4.57269e-05
TraesCS1B02G287800	SHW-1	up-regulated gene	1.84875	3.60188	1.16906e-13	7.50783e-11
TraesCS1B02G310300	SHW-1	up-regulated gene	1.37	2.5847	2.462e-05	0.00229768
TraesCS1B02G315700	SHW-1	up-regulated gene	1.8746	3.66699	1.06723e-06	0.000148191
TraesCS1B02G326600	SHW-1	up-regulated gene	1.16355	2.24007	8.73264e-09	1.99191e-06
TraesCS1B02G347600	SHW-1	up-regulated gene	1.52036	2.86863	9.00603e-06	0.000951684
TraesCS1B02G354800	SHW-1	up-regulated gene	3.0229	8.12797	0.000831018	0.044518
TraesCS1B02G355700	SHW-1	up-regulated gene	1.6198	3.07332	7.57156e-07	0.000109358
TraesCS1B02G361500	SHW-1	up-regulated gene	1.30832	2.47652	0.000142372	0.010343
TraesCS1B02G371900	SHW-1	up-regulated gene	3.38234	10.4276	2.1765e-10	7.00969e-08
TraesCS1B02G374700	SHW-1	up-regulated gene	6.04351	65.9594	8.6231e-13	4.47286e-10
TraesCS1B02G374900	SHW-1	up-regulated gene	2.42551	5.3722	3.33067e-16	3.62979e-13
TraesCS1B02G375400	SHW-1	up-regulated gene	2.48456	5.59664	4.48036e-08	8.57075e-06
TraesCS1B02G379300	SHW-1	up-regulated gene	1.09144	2.13087	0.000404536	0.0244514
TraesCS1B02G384700	SHW-1	up-regulated gene	2.10733	4.30892	8.99702e-05	0.00707505
TraesCS1B02G384900	SHW-1	up-regulated gene	4.15762	17.8471	1.03467e-05	0.00107201
TraesCS1B02G385200	SHW-1	up-regulated gene	4.43822	21.6789	8.84144e-07	0.000126012
TraesCS1B02G389700	SHW-1	up-regulated gene	4.16114	17.8907	9.5276e-07	0.000134021
TraesCS1B02G389900	SHW-1	up-regulated gene	5.61347	48.9579	0.000134131	0.0098849
TraesCS1B02G399300	SHW-1	up-regulated gene	3.3184	9.9756	7.42073e-13	3.92466e-10
TraesCS1B02G410300	SHW-1	up-regulated gene	2.12211	4.3533	1.4491e-10	4.88576e-08
TraesCS1B02G411100	SHW-1	up-regulated gene	3.20306	9.20911	7.34084e-10	2.10082e-07
TraesCS1B02G411900	SHW-1	up-regulated gene	1.08973	2.12834	0.000525678	0.0304924
TraesCS1B02G420400	SHW-1	up-regulated gene	8.67503	408.736	0.000515303	0.029955
TraesCS1B02G423200	SHW-1	up-regulated gene	4.07282	16.8284	2.1197e-06	0.000268108
TraesCS1B02G444700	SHW-1	up-regulated gene	2.58382	5.99524	0.000121361	0.00912456
TraesCS1B02G446400	SHW-1	up-regulated gene	1.72505	3.30591	3.56786e-07	5.55468e-05
TraesCS1B02G454100	SHW-1	up-regulated gene	2.45365	5.47799	3.90957e-08	7.55928e-06
TraesCS1B02G454200	SHW-1	up-regulated gene	2.7338	6.65206	1.92847e-06	0.000247763
TraesCS1B02G454500	SHW-1	up-regulated gene	3.65314	12.5807	6.17284e-14	4.242e-11
TraesCS1B02G454600	SHW-1	up-regulated gene	2.61533	6.12764	2.95407e-05	0.00271249
TraesCS1B02G456200	SHW-1	up-regulated gene	3.95601	15.5195	5.51378e-06	0.000620968
TraesCS1B02G464900	SHW-1	up-regulated gene	1.68917	3.22472	0.000683753	0.0378118
TraesCS1B02G465000	SHW-1	up-regulated gene	1.25384	2.38475	1.09708e-06	0.000151169
TraesCS1D02G004600	SHW-1	up-regulated gene	2.24123	4.72801	3.24348e-11	1.26333e-08
TraesCS1D02G013600	SHW-1	up-regulated gene	2.06996	4.19876	1.44329e-15	1.44183e-12
TraesCS1D02G013700	SHW-1	up-regulated gene	1.92748	3.80389	1.45439e-13	9.12301e-11
TraesCS1D02G030300	SHW-1	up-regulated gene	1.42618	2.68733	2.8753e-07	4.55534e-05
TraesCS1D02G035800	SHW-1	up-regulated gene	2.36046	5.13533	8.02651e-06	0.000859969
TraesCS1D02G039300	SHW-1	up-regulated gene	2.91178	7.52545	2.59214e-11	1.03199e-08
TraesCS1D02G039500	SHW-1	up-regulated gene	2.13831	4.40247	4.36651e-13	2.44097e-10
TraesCS1D02G044400	SHW-1	up-regulated gene	1.78887	3.45544	1.77636e-15	1.7266e-12
TraesCS1D02G049000	SHW-1	up-regulated gene	2.10751	4.30947	1.58235e-06	0.000208961
TraesCS1D02G049100	SHW-1	up-regulated gene	1.39945	2.63802	0.000209975	0.014284
TraesCS1D02G060600	SHW-1	up-regulated gene	1.34124	2.53369	0.000259355	0.0170518
TraesCS1D02G072700	SHW-1	up-regulated gene	1.973	3.92584	7.06679e-08	1.30779e-05
TraesCS1D02G072900	SHW-1	up-regulated gene	2.23081	4.69396	1.61784e-09	4.3099e-07
TraesCS1D02G091600	SHW-1	up-regulated gene	2.62373	6.16343	7.7919e-05	0.00623647
TraesCS1D02G094700	SHW-1	up-regulated gene	1.16919	2.24886	0.000111419	0.00851357
TraesCS1D02G095000	SHW-1	up-regulated gene	1.81307	3.5139	0.000160644	0.0114327
TraesCS1D02G096400	SHW-1	up-regulated gene	1.13497	2.19614	3.37049e-06	0.000400933
TraesCS1D02G098000	SHW-1	up-regulated gene	1.83515	3.56808	3.9746e-13	2.24515e-10
TraesCS1D02G098100	SHW-1	up-regulated gene	2.29469	4.9065	1.97137e-08	4.15415e-06
TraesCS1D02G103500	SHW-1	up-regulated gene	2.44079	5.42937	6.63251e-09	1.56242e-06
TraesCS1D02G106700	SHW-1	up-regulated gene	1.94097	3.83965	9.08391e-06	0.000958037
TraesCS1D02G107100	SHW-1	up-regulated gene	1.67	3.18215	1.24708e-10	4.31247e-08
TraesCS1D02G111400	SHW-1	up-regulated gene	4.70737	26.1251	1.9022e-05	0.00182875
TraesCS1D02G118000	SHW-1	up-regulated gene	1.71732	3.28824	1.30148e-10	4.4862e-08
TraesCS1D02G122400	SHW-1	up-regulated gene	2.14402	4.41992	4.5972e-05	0.00393961
TraesCS1D02G122600	SHW-1	up-regulated gene	3.01102	8.06134	1.08525e-08	2.4142e-06
TraesCS1D02G123400	SHW-1	up-regulated gene	1.28867	2.44302	1.50879e-13	9.35547e-11
TraesCS1D02G173800	SHW-1	up-regulated gene	2.15427	4.45144	2.37439e-05	0.00222374
TraesCS1D02G187100	SHW-1	up-regulated gene	1.42711	2.68908	2.09867e-05	0.00199496
TraesCS1D02G189700	SHW-1	up-regulated gene	1.95156	3.86792	2.27372e-06	0.000284257
TraesCS1D02G190200	SHW-1	up-regulated gene	2.34009	5.06333	4.69183e-08	8.9278e-06
TraesCS1D02G190500	SHW-1	up-regulated gene	3.01953	8.10905	0.000273439	0.017815
TraesCS1D02G207000	SHW-1	up-regulated gene	2.2187	4.65474	3.77001e-05	0.00334224
TraesCS1D02G207100	SHW-1	up-regulated gene	2.49035	5.61916	0	0
TraesCS1D02G214700	SHW-1	up-regulated gene	1.3835	2.60901	8.63815e-05	0.00683734
TraesCS1D02G215600	SHW-1	up-regulated gene	1.61477	3.06264	0.000370065	0.0227503
TraesCS1D02G220300	SHW-1	up-regulated gene	4.59916	24.2373	0.000279402	0.0181269
TraesCS1D02G239600	SHW-1	up-regulated gene	3.46144	11.0154	2.42842e-05	0.0022704
TraesCS1D02G249600	SHW-1	up-regulated gene	2.97487	7.86184	0	0
TraesCS1D02G251700	SHW-1	up-regulated gene	1.02253	2.03148	7.57553e-08	1.39002e-05
TraesCS1D02G256400	SHW-1	up-regulated gene	1.3771	2.59746	3.17997e-05	0.00288797
TraesCS1D02G272600	SHW-1	up-regulated gene	1.88501	3.69355	0.000740665	0.040597
TraesCS1D02G273600	SHW-1	up-regulated gene	2.8582	7.25112	0.000425126	0.0253843
TraesCS1D02G276600	SHW-1	up-regulated gene	1.32695	2.50871	0.000805426	0.0434274
TraesCS1D02G277900	SHW-1	up-regulated gene	1.32162	2.49946	3.78276e-05	0.00335033
TraesCS1D02G278100	SHW-1	up-regulated gene	1.48359	2.79645	3.60822e-14	2.61272e-11
TraesCS1D02G304700	SHW-1	up-regulated gene	1.45784	2.74697	4.23132e-06	0.000493004
TraesCS1D02G314800	SHW-1	up-regulated gene	1.31547	2.48883	1.02476e-07	1.81846e-05
TraesCS1D02G331600	SHW-1	up-regulated gene	2.39141	5.24669	0.000337085	0.0211194
TraesCS1D02G344700	SHW-1	up-regulated gene	1.63881	3.1141	8.96234e-10	2.52469e-07
TraesCS1D02G351800	SHW-1	up-regulated gene	1.70906	3.26948	1.50621e-05	0.00149225
TraesCS1D02G355100	SHW-1	up-regulated gene	4.36455	20.5997	2.9869e-06	0.000359581
TraesCS1D02G359100	SHW-1	up-regulated gene	3.16777	8.98659	1.51872e-07	2.5804e-05
TraesCS1D02G362900	SHW-1	up-regulated gene	1.9204	3.78528	7.13893e-09	1.66356e-06
TraesCS1D02G363300	SHW-1	up-regulated gene	2.86276	7.27404	0	0
TraesCS1D02G363800	SHW-1	up-regulated gene	3.2359	9.42116	4.87166e-13	2.68167e-10
TraesCS1D02G367000	SHW-1	up-regulated gene	1.0252	2.03525	8.89047e-05	0.00701075
TraesCS1D02G372500	SHW-1	up-regulated gene	3.3968	10.5327	7.9748e-05	0.0063734
TraesCS1D02G372700	SHW-1	up-regulated gene	3.31929	9.9817	8.25022e-07	0.000118368
TraesCS1D02G376600	SHW-1	up-regulated gene	4.01086	16.1209	4.80884e-06	0.000549027
TraesCS1D02G376700	SHW-1	up-regulated gene	4.50218	22.6617	4.54052e-08	8.67047e-06
TraesCS1D02G385400	SHW-1	up-regulated gene	2.57776	5.9701	1.29074e-07	2.2389e-05
TraesCS1D02G391900	SHW-1	up-regulated gene	3.33781	10.1107	0.000223543	0.0150457
TraesCS1D02G392000	SHW-1	up-regulated gene	1.36305	2.57228	0.000136004	0.00997523
TraesCS1D02G392500	SHW-1	up-regulated gene	3.34749	10.1788	1.05255e-05	0.00108566
TraesCS1D02G398700	SHW-1	up-regulated gene	1.18048	2.26652	0.000116592	0.00883376
TraesCS1D02G403100	SHW-1	up-regulated gene	4.32672	20.0665	3.77803e-09	9.30629e-07
TraesCS1D02G418400	SHW-1	up-regulated gene	1.49411	2.81691	7.91589e-06	0.000849804
TraesCS1D02G418500	SHW-1	up-regulated gene	2.01619	4.04515	8.57488e-07	0.000122537
TraesCS1D02G420900	SHW-1	up-regulated gene	3.17242	9.0156	1.09534e-06	0.000151121
TraesCS1D02G422000	SHW-1	up-regulated gene	1.76085	3.38899	8.51202e-06	0.00090569
TraesCS1D02G430700	SHW-1	up-regulated gene	2.32095	4.99662	2.22045e-16	2.52175e-13
TraesCS1D02G430800	SHW-1	up-regulated gene	3.36611	10.311	5.35032e-05	0.00450625
TraesCS1D02G431200	SHW-1	up-regulated gene	1.13818	2.20104	8.82699e-11	3.16396e-08
TraesCS1D02G439200	SHW-1	up-regulated gene	3.19804	9.17713	8.04723e-09	1.85518e-06
TraesCS1D02G439300	SHW-1	up-regulated gene	1.48175	2.79287	4.40696e-05	0.00380377
TraesCS2A02G019400	SHW-1	up-regulated gene	4.62775	24.7225	1.51905e-05	0.00149947
TraesCS2A02G026600	SHW-1	up-regulated gene	1.7144	3.2816	3.75639e-10	1.14163e-07
TraesCS2A02G026800	SHW-1	up-regulated gene	2.76473	6.79623	0.00091864	0.0483978
TraesCS2A02G031400	SHW-1	up-regulated gene	4.23659	18.8512	0.00037547	0.0230233
TraesCS2A02G033600	SHW-1	up-regulated gene	1.0981	2.14072	8.14087e-09	1.87276e-06
TraesCS2A02G053300	SHW-1	up-regulated gene	3.09101	8.52093	1.68133e-07	2.82116e-05
TraesCS2A02G071500	SHW-1	up-regulated gene	1.1417	2.20641	3.40205e-06	0.00040424
TraesCS2A02G090200	SHW-1	up-regulated gene	8.89301	475.404	0.000345731	0.0215739
TraesCS2A02G104600	SHW-1	up-regulated gene	3.18391	9.08764	4.35133e-08	8.33871e-06
TraesCS2A02G110300	SHW-1	up-regulated gene	3.94139	15.363	1.3379e-09	3.64514e-07
TraesCS2A02G124200	SHW-1	up-regulated gene	2.1286	4.37293	0	0
TraesCS2A02G139600	SHW-1	up-regulated gene	2.74623	6.7096	8.70897e-08	1.56865e-05
TraesCS2A02G145800	SHW-1	up-regulated gene	3.0048	8.02668	0	0
TraesCS2A02G156300	SHW-1	up-regulated gene	3.68529	12.8642	1.95399e-14	1.5144e-11
TraesCS2A02G156400	SHW-1	up-regulated gene	2.34823	5.09199	0	0
TraesCS2A02G166000	SHW-1	up-regulated gene	1.48587	2.80087	0.00046056	0.0272126
TraesCS2A02G169300	SHW-1	up-regulated gene	1.15337	2.22434	2.09677e-08	4.38415e-06
TraesCS2A02G188600	SHW-1	up-regulated gene	1.21552	2.32225	5.95963e-06	0.000663027
TraesCS2A02G194500	SHW-1	up-regulated gene	1.15323	2.22411	0.000240202	0.0160072
TraesCS2A02G196400	SHW-1	up-regulated gene	3.2509	9.5196	2.71575e-10	8.54243e-08
TraesCS2A02G196700	SHW-1	up-regulated gene	2.79673	6.94862	4.36999e-11	1.66602e-08
TraesCS2A02G209700	SHW-1	up-regulated gene	2.40165	5.28408	2.86045e-05	0.00264
TraesCS2A02G212900	SHW-1	up-regulated gene	2.97155	7.8438	2.54665e-11	1.02142e-08
TraesCS2A02G215900	SHW-1	up-regulated gene	1.30206	2.4658	7.10543e-05	0.005764
TraesCS2A02G216200	SHW-1	up-regulated gene	2.93744	7.66051	6.99878e-06	0.000762733
TraesCS2A02G218700	SHW-1	up-regulated gene	1.98829	3.96765	2.5808e-08	5.21899e-06
TraesCS2A02G221300	SHW-1	up-regulated gene	1.03387	2.04751	0.000120836	0.00909146
TraesCS2A02G251800	SHW-1	up-regulated gene	1.14865	2.21707	8.02014e-05	0.00640015
TraesCS2A02G258600	SHW-1	up-regulated gene	1.28181	2.43144	0.000508952	0.0296658
TraesCS2A02G271700	SHW-1	up-regulated gene	3.6754	12.7763	2.22045e-16	2.52175e-13
TraesCS2A02G286700	SHW-1	up-regulated gene	4.5811	23.9359	2.45235e-07	3.93145e-05
TraesCS2A02G289300	SHW-1	up-regulated gene	1.78776	3.45279	0.000252363	0.016694
TraesCS2A02G292000	SHW-1	up-regulated gene	1.33095	2.51567	1.36813e-10	4.6645e-08
TraesCS2A02G298000	SHW-1	up-regulated gene	2.99393	7.96643	8.70764e-06	0.000922865
TraesCS2A02G315100	SHW-1	up-regulated gene	1.42007	2.67598	0.000121686	0.0091426
TraesCS2A02G315600	SHW-1	up-regulated gene	2.17504	4.51599	0	0
TraesCS2A02G322500	SHW-1	up-regulated gene	3.10198	8.58594	2.24265e-14	1.68029e-11
TraesCS2A02G326100	SHW-1	up-regulated gene	3.46183	11.0183	8.10448e-05	0.00646268
TraesCS2A02G332100	SHW-1	up-regulated gene	2.3269	5.01727	1.3359e-05	0.00134451
TraesCS2A02G350800	SHW-1	up-regulated gene	1.65214	3.14299	1.1005e-07	1.93488e-05
TraesCS2A02G350900	SHW-1	up-regulated gene	1.73732	3.33414	5.38097e-08	1.01319e-05
TraesCS2A02G370700	SHW-1	up-regulated gene	2.20925	4.62435	1.74269e-05	0.00169426
TraesCS2A02G371600	SHW-1	up-regulated gene	1.40586	2.64976	6.95656e-05	0.005656
TraesCS2A02G371700	SHW-1	up-regulated gene	1.15752	2.23073	0.000203923	0.0139426
TraesCS2A02G380800	SHW-1	up-regulated gene	1.18441	2.27271	1.09971e-09	3.04229e-07
TraesCS2A02G380900	SHW-1	up-regulated gene	1.81315	3.51409	1.42631e-08	3.09008e-06
TraesCS2A02G381100	SHW-1	up-regulated gene	1.97482	3.93079	1.99402e-09	5.19655e-07
TraesCS2A02G381900	SHW-1	up-regulated gene	1.087	2.12432	0.000124826	0.00931369
TraesCS2A02G389100	SHW-1	up-regulated gene	1.71253	3.27736	4.49256e-05	0.00386529
TraesCS2A02G395100	SHW-1	up-regulated gene	1.83064	3.55695	5.66858e-05	0.00471905
TraesCS2A02G396900	SHW-1	up-regulated gene	1.9672	3.91009	0.000151244	0.0108823
TraesCS2A02G405800	SHW-1	up-regulated gene	1.48595	2.80102	0.000132499	0.00978468
TraesCS2A02G410000	SHW-1	up-regulated gene	2.2181	4.65279	1.07303e-05	0.00110468
TraesCS2A02G415300	SHW-1	up-regulated gene	1.53583	2.89955	0.00057293	0.0327231
TraesCS2A02G417300	SHW-1	up-regulated gene	1.642	3.12098	5.45164e-06	0.000615255
TraesCS2A02G427700	SHW-1	up-regulated gene	1.74309	3.34751	6.66134e-16	6.97765e-13
TraesCS2A02G438200	SHW-1	up-regulated gene	1.87039	3.65631	1.03268e-08	2.32119e-06
TraesCS2A02G438300	SHW-1	up-regulated gene	2.86146	7.2675	0.000927404	0.0487699
TraesCS2A02G476000	SHW-1	up-regulated gene	1.93148	3.81445	0.000123613	0.00924865
TraesCS2A02G483400	SHW-1	up-regulated gene	1.86512	3.64298	1.08656e-06	0.000150197
TraesCS2A02G489500	SHW-1	up-regulated gene	1.86257	3.63654	1.3806e-07	2.37188e-05
TraesCS2A02G490500	SHW-1	up-regulated gene	4.61362	24.4816	9.99201e-16	1.02671e-12
TraesCS2A02G491800	SHW-1	up-regulated gene	2.72652	6.61858	0.000299537	0.0191795
TraesCS2A02G505200	SHW-1	up-regulated gene	1.82502	3.54313	6.81029e-05	0.00555381
TraesCS2A02G510700	SHW-1	up-regulated gene	1.63864	3.11372	0.000148735	0.0107339
TraesCS2A02G535900	SHW-1	up-regulated gene	4.07847	16.8943	2.43494e-10	7.77242e-08
TraesCS2A02G539100	SHW-1	up-regulated gene	2.36747	5.16036	3.8986e-05	0.00343627
TraesCS2A02G542700	SHW-1	up-regulated gene	2.21841	4.65381	1.16573e-14	9.60093e-12
TraesCS2A02G548200	SHW-1	up-regulated gene	1.38787	2.61691	2.21874e-06	0.000277705
TraesCS2A02G562800	SHW-1	up-regulated gene	3.71907	13.1689	7.99496e-08	1.45461e-05
TraesCS2A02G565400	SHW-1	up-regulated gene	4.73956	26.7146	0.000112875	0.00859662
TraesCS2A02G573500	SHW-1	up-regulated gene	1.72984	3.31692	9.5125e-06	0.000995454
TraesCS2A02G573700	SHW-1	up-regulated gene	1.26735	2.4072	0.000210966	0.0143333
TraesCS2A02G573900	SHW-1	up-regulated gene	1.91201	3.76333	5.55112e-16	5.87172e-13
TraesCS2A02G583000	SHW-1	up-regulated gene	2.9965	7.9806	6.9722e-14	4.73105e-11
TraesCS2A02G583400	SHW-1	up-regulated gene	1.16692	2.24532	0.000540915	0.0312419
TraesCS2A02G593300	SHW-1	up-regulated gene	1.87876	3.6776	2.85701e-06	0.000346733
TraesCS2B02G031200	SHW-1	up-regulated gene	1.44139	2.71582	9.89451e-07	0.00013846
TraesCS2B02G040000	SHW-1	up-regulated gene	1.43459	2.70306	8.54872e-15	7.14984e-12
TraesCS2B02G040100	SHW-1	up-regulated gene	1.90255	3.73874	7.93355e-09	1.83289e-06
TraesCS2B02G040500	SHW-1	up-regulated gene	3.84015	14.3219	1.62959e-12	7.99171e-10
TraesCS2B02G040600	SHW-1	up-regulated gene	2.12914	4.37458	0	0
TraesCS2B02G052600	SHW-1	up-regulated gene	1.77001	3.41057	1.02445e-06	0.000143172
TraesCS2B02G085500	SHW-1	up-regulated gene	1.52054	2.86899	0.000354616	0.0220138
TraesCS2B02G097800	SHW-1	up-regulated gene	2.93174	7.63032	8.5509e-08	1.54275e-05
TraesCS2B02G105900	SHW-1	up-regulated gene	4.61506	24.506	0.000917471	0.0483807
TraesCS2B02G114900	SHW-1	up-regulated gene	2.01102	4.03067	0.000337272	0.0211194
TraesCS2B02G121600	SHW-1	up-regulated gene	3.48849	11.2238	3.20322e-12	1.4644e-09
TraesCS2B02G124600	SHW-1	up-regulated gene	2.68384	6.42563	2.00165e-05	0.00191115
TraesCS2B02G124800	SHW-1	up-regulated gene	4.04675	16.527	0	0
TraesCS2B02G125800	SHW-1	up-regulated gene	4.81172	28.0848	9.45564e-08	1.69184e-05
TraesCS2B02G126200	SHW-1	up-regulated gene	2.06767	4.1921	1.22957e-12	6.1415e-10
TraesCS2B02G146000	SHW-1	up-regulated gene	2.34215	5.07057	4.29287e-10	1.29375e-07
TraesCS2B02G162300	SHW-1	up-regulated gene	1.07809	2.11124	2.95588e-06	0.000356327
TraesCS2B02G163600	SHW-1	up-regulated gene	4.83307	28.5036	2.58311e-08	5.21899e-06
TraesCS2B02G171200	SHW-1	up-regulated gene	2.8524	7.22199	0	0
TraesCS2B02G177600	SHW-1	up-regulated gene	1.59175	3.01414	0.000325286	0.0205716
TraesCS2B02G181800	SHW-1	up-regulated gene	2.77639	6.85135	2.18603e-13	1.31029e-10
TraesCS2B02G182000	SHW-1	up-regulated gene	2.45434	5.48063	0	0
TraesCS2B02G182500	SHW-1	up-regulated gene	2.41449	5.33132	0.000156746	0.0111996
TraesCS2B02G195600	SHW-1	up-regulated gene	1.44147	2.71597	2.07168e-13	1.24869e-10
TraesCS2B02G200700	SHW-1	up-regulated gene	4.13778	17.6034	3.34362e-08	6.66814e-06
TraesCS2B02G212400	SHW-1	up-regulated gene	1.02727	2.03817	0.0001846	0.0127753
TraesCS2B02G216800	SHW-1	up-regulated gene	1.7137	3.28002	7.75265e-05	0.00621428
TraesCS2B02G218700	SHW-1	up-regulated gene	1.61631	3.0659	1.82836e-06	0.000237668
TraesCS2B02G224000	SHW-1	up-regulated gene	2.11046	4.3183	2.06181e-09	5.36026e-07
TraesCS2B02G224300	SHW-1	up-regulated gene	3.64621	12.5204	0	0
TraesCS2B02G235900	SHW-1	up-regulated gene	2.18764	4.55561	7.41848e-05	0.00596858
TraesCS2B02G236900	SHW-1	up-regulated gene	3.69775	12.9758	2.16858e-05	0.00205598
TraesCS2B02G241200	SHW-1	up-regulated gene	2.74388	6.69871	0	0
TraesCS2B02G244100	SHW-1	up-regulated gene	2.98344	7.90872	0	0
TraesCS2B02G247900	SHW-1	up-regulated gene	1.79435	3.46859	3.22596e-05	0.00292235
TraesCS2B02G264000	SHW-1	up-regulated gene	5.57754	47.7536	0.000169238	0.0119263
TraesCS2B02G271700	SHW-1	up-regulated gene	1.08818	2.12606	3.36048e-06	0.000400183
TraesCS2B02G276100	SHW-1	up-regulated gene	1.47432	2.77852	1.62735e-05	0.0015976
TraesCS2B02G289900	SHW-1	up-regulated gene	4.56205	23.6218	0	0
TraesCS2B02G305900	SHW-1	up-regulated gene	2.36161	5.13944	2.05093e-06	0.000261248
TraesCS2B02G308500	SHW-1	up-regulated gene	1.32209	2.50028	6.09623e-13	3.27228e-10
TraesCS2B02G315100	SHW-1	up-regulated gene	1.01299	2.01809	0.000877864	0.0465652
TraesCS2B02G328800	SHW-1	up-regulated gene	1.24145	2.36435	0.000743736	0.0406496
TraesCS2B02G333600	SHW-1	up-regulated gene	1.7631	3.39426	3.0029e-06	0.000360786
TraesCS2B02G333900	SHW-1	up-regulated gene	1.5363	2.9005	7.0298e-10	2.02254e-07
TraesCS2B02G356100	SHW-1	up-regulated gene	1.58768	3.00566	0.000618498	0.0347373
TraesCS2B02G360300	SHW-1	up-regulated gene	3.41795	10.6882	7.24876e-12	3.15353e-09
TraesCS2B02G369100	SHW-1	up-regulated gene	2.02118	4.05917	2.68896e-13	1.57671e-10
TraesCS2B02G384900	SHW-1	up-regulated gene	3.63691	12.4399	9.34808e-14	6.18757e-11
TraesCS2B02G398000	SHW-1	up-regulated gene	1.34367	2.53796	2.05586e-10	6.70118e-08
TraesCS2B02G398200	SHW-1	up-regulated gene	1.62058	3.07498	2.55381e-06	0.000313462
TraesCS2B02G398300	SHW-1	up-regulated gene	3.40617	10.6013	1.96389e-08	4.1465e-06
TraesCS2B02G398400	SHW-1	up-regulated gene	2.10131	4.29097	1.23523e-12	6.1415e-10
TraesCS2B02G398500	SHW-1	up-regulated gene	1.03701	2.05197	0.000275349	0.017907
TraesCS2B02G399200	SHW-1	up-regulated gene	1.09373	2.13425	3.46335e-05	0.00309581
TraesCS2B02G407100	SHW-1	up-regulated gene	1.27437	2.41894	0.000200684	0.0137299
TraesCS2B02G408500	SHW-1	up-regulated gene	1.0598	2.08465	0.000252217	0.016694
TraesCS2B02G413200	SHW-1	up-regulated gene	1.48392	2.79707	0.000653437	0.0363214
TraesCS2B02G414800	SHW-1	up-regulated gene	1.74827	3.35956	9.82716e-07	0.000137875
TraesCS2B02G423600	SHW-1	up-regulated gene	1.44465	2.72197	3.35833e-05	0.00302351
TraesCS2B02G423700	SHW-1	up-regulated gene	1.16455	2.24164	0.000409746	0.0246834
TraesCS2B02G428300	SHW-1	up-regulated gene	1.63351	3.10267	8.50825e-06	0.00090569
TraesCS2B02G432000	SHW-1	up-regulated gene	1.57604	2.98149	5.0475e-05	0.00427457
TraesCS2B02G434300	SHW-1	up-regulated gene	1.96468	3.90325	0.000150507	0.0108428
TraesCS2B02G436300	SHW-1	up-regulated gene	1.59667	3.02445	1.63307e-08	3.49589e-06
TraesCS2B02G445200	SHW-1	up-regulated gene	5.05411	33.2231	5.46538e-08	1.02729e-05
TraesCS2B02G445300	SHW-1	up-regulated gene	3.10406	8.59837	9.89855e-09	2.23424e-06
TraesCS2B02G445500	SHW-1	up-regulated gene	4.50998	22.7845	4.08267e-08	7.86577e-06
TraesCS2B02G445600	SHW-1	up-regulated gene	4.01252	16.1395	7.48401e-13	3.93882e-10
TraesCS2B02G448100	SHW-1	up-regulated gene	1.75815	3.38265	8.20677e-13	4.29824e-10
TraesCS2B02G459000	SHW-1	up-regulated gene	3.53644	11.6031	0	0
TraesCS2B02G459100	SHW-1	up-regulated gene	1.95748	3.88383	2.27629e-12	1.0819e-09
TraesCS2B02G466400	SHW-1	up-regulated gene	2.06131	4.17364	7.76685e-05	0.00622103
TraesCS2B02G471800	SHW-1	up-regulated gene	2.33791	5.05569	0	0
TraesCS2B02G499300	SHW-1	up-regulated gene	3.50736	11.3716	1.69503e-06	0.000223023
TraesCS2B02G507200	SHW-1	up-regulated gene	1.0406	2.05709	3.88988e-08	7.5347e-06
TraesCS2B02G517400	SHW-1	up-regulated gene	1.90971	3.75734	5.33682e-10	1.58621e-07
TraesCS2B02G518900	SHW-1	up-regulated gene	3.80575	13.9844	1.19247e-06	0.000162651
TraesCS2B02G519100	SHW-1	up-regulated gene	3.0372	8.20894	2.1245e-08	4.43355e-06
TraesCS2B02G536700	SHW-1	up-regulated gene	2.79891	6.95917	2.19356e-06	0.000275192
TraesCS2B02G545300	SHW-1	up-regulated gene	4.03861	16.434	1.22053e-09	3.33379e-07
TraesCS2B02G559600	SHW-1	up-regulated gene	2.13114	4.38063	1.32225e-06	0.000178771
TraesCS2B02G563200	SHW-1	up-regulated gene	5.43241	43.1836	0.000549357	0.0316617
TraesCS2B02G569400	SHW-1	up-regulated gene	1.36583	2.57724	6.21799e-07	9.12742e-05
TraesCS2B02G571500	SHW-1	up-regulated gene	2.75256	6.73912	2.12873e-08	4.4338e-06
TraesCS2B02G572500	SHW-1	up-regulated gene	2.31805	4.98658	8.74825e-10	2.47083e-07
TraesCS2B02G579100	SHW-1	up-regulated gene	1.75377	3.37239	3.33067e-16	3.62979e-13
TraesCS2B02G582800	SHW-1	up-regulated gene	1.11099	2.15994	1.76466e-05	0.00171215
TraesCS2B02G591000	SHW-1	up-regulated gene	2.84804	7.20021	0.000112905	0.00859662
TraesCS2B02G594400	SHW-1	up-regulated gene	1.80441	3.49287	4.51344e-05	0.00388016
TraesCS2B02G601300	SHW-1	up-regulated gene	4.89091	29.6694	7.2274e-07	0.000105375
TraesCS2B02G603100	SHW-1	up-regulated gene	1.40566	2.64939	1.48831e-07	2.53674e-05
TraesCS2B02G603200	SHW-1	up-regulated gene	1.52026	2.86842	7.51526e-08	1.38331e-05
TraesCS2B02G603600	SHW-1	up-regulated gene	2.53392	5.79142	5.55112e-15	4.79132e-12
TraesCS2B02G606400	SHW-1	up-regulated gene	2.93061	7.62435	0.000464466	0.0274134
TraesCS2B02G606500	SHW-1	up-regulated gene	3.3328	10.0757	1.24258e-06	0.000168845
TraesCS2B02G606600	SHW-1	up-regulated gene	2.39497	5.25965	2.33432e-05	0.00219384
TraesCS2B02G613900	SHW-1	up-regulated gene	2.34813	5.09165	0	0
TraesCS2B02G614100	SHW-1	up-regulated gene	1.9194	3.78267	4.55191e-15	4.16195e-12
TraesCS2D02G021500	SHW-1	up-regulated gene	2.07162	4.20359	4.31174e-07	6.58921e-05
TraesCS2D02G028500	SHW-1	up-regulated gene	2.10794	4.31074	0.000161637	0.0114882
TraesCS2D02G028600	SHW-1	up-regulated gene	1.7588	3.38417	0	0
TraesCS2D02G028700	SHW-1	up-regulated gene	3.33399	10.084	4.44749e-07	6.76791e-05
TraesCS2D02G028900	SHW-1	up-regulated gene	1.91897	3.78154	0.000221716	0.0149507
TraesCS2D02G029500	SHW-1	up-regulated gene	3.33324	10.0787	1.52311e-07	2.58381e-05
TraesCS2D02G029700	SHW-1	up-regulated gene	4.25711	19.1213	1.45283e-07	2.48277e-05
TraesCS2D02G029800	SHW-1	up-regulated gene	2.03188	4.08938	5.15593e-07	7.68341e-05
TraesCS2D02G038300	SHW-1	up-regulated gene	1.45177	2.73543	2.4101e-07	3.86947e-05
TraesCS2D02G047500	SHW-1	up-regulated gene	1.43019	2.69481	0.000502835	0.0293727
TraesCS2D02G081500	SHW-1	up-regulated gene	2.92981	7.62007	0.000270371	0.0176471
TraesCS2D02G098200	SHW-1	up-regulated gene	2.38527	5.22441	2.32337e-06	0.000289792
TraesCS2D02G104300	SHW-1	up-regulated gene	3.12809	8.74279	1.03533e-05	0.00107201
TraesCS2D02G107100	SHW-1	up-regulated gene	1.38112	2.60471	0.000144557	0.0104744
TraesCS2D02G107800	SHW-1	up-regulated gene	3.63839	12.4528	7.03469e-09	1.64638e-06
TraesCS2D02G126500	SHW-1	up-regulated gene	2.18587	4.55001	6.08267e-06	0.000675865
TraesCS2D02G127000	SHW-1	up-regulated gene	2.60121	6.06794	4.44089e-16	4.74388e-13
TraesCS2D02G139400	SHW-1	up-regulated gene	1.05641	2.07975	8.10327e-06	0.000866472
TraesCS2D02G142400	SHW-1	up-regulated gene	2.48276	5.58967	2.87481e-06	0.00034811
TraesCS2D02G150400	SHW-1	up-regulated gene	2.12644	4.36639	4.44089e-15	4.09515e-12
TraesCS2D02G157800	SHW-1	up-regulated gene	2.88285	7.37607	6.27652e-08	1.17159e-05
TraesCS2D02G157900	SHW-1	up-regulated gene	2.06495	4.1842	6.26281e-05	0.00516591
TraesCS2D02G162200	SHW-1	up-regulated gene	2.60754	6.09465	1.10063e-08	2.44338e-06
TraesCS2D02G162300	SHW-1	up-regulated gene	2.35424	5.11325	0	0
TraesCS2D02G173300	SHW-1	up-regulated gene	1.20916	2.31203	0.000169836	0.01196
TraesCS2D02G176800	SHW-1	up-regulated gene	1.29808	2.45901	1.50424e-10	5.02457e-08
TraesCS2D02G198800	SHW-1	up-regulated gene	1.2483	2.37561	0.000421215	0.0252133
TraesCS2D02G198900	SHW-1	up-regulated gene	1.43626	2.70618	1.12275e-07	1.96968e-05
TraesCS2D02G199100	SHW-1	up-regulated gene	1.11119	2.16024	7.95789e-06	0.000853464
TraesCS2D02G204400	SHW-1	up-regulated gene	3.39166	10.4952	1.92069e-14	1.50163e-11
TraesCS2D02G204700	SHW-1	up-regulated gene	2.66103	6.32486	8.58161e-11	3.09658e-08
TraesCS2D02G216500	SHW-1	up-regulated gene	2.37957	5.20381	2.5511e-06	0.000313462
TraesCS2D02G217500	SHW-1	up-regulated gene	4.23793	18.8689	1.29793e-06	0.000175741
TraesCS2D02G218700	SHW-1	up-regulated gene	3.50379	11.3435	8.55982e-14	5.70079e-11
TraesCS2D02G224700	SHW-1	up-regulated gene	1.79975	3.48159	5.19255e-09	1.25051e-06
TraesCS2D02G225500	SHW-1	up-regulated gene	1.78307	3.44157	5.08041e-06	0.000576979
TraesCS2D02G226000	SHW-1	up-regulated gene	1.09014	2.12895	1.16238e-06	0.000159151
TraesCS2D02G227000	SHW-1	up-regulated gene	1.04247	2.05974	9.39915e-05	0.0073219
TraesCS2D02G227800	SHW-1	up-regulated gene	1.49939	2.82723	1.71599e-05	0.00167547
TraesCS2D02G264900	SHW-1	up-regulated gene	1.54468	2.9174	2.6643e-05	0.00246741
TraesCS2D02G270300	SHW-1	up-regulated gene	4.25171	19.0499	1.23235e-14	9.92233e-12
TraesCS2D02G277600	SHW-1	up-regulated gene	2.01834	4.05117	1.73905e-05	0.00169339
TraesCS2D02G285300	SHW-1	up-regulated gene	3.63826	12.4516	3.87118e-06	0.000454974
TraesCS2D02G287300	SHW-1	up-regulated gene	1.56717	2.96323	5.46184e-05	0.00459301
TraesCS2D02G289900	SHW-1	up-regulated gene	1.51894	2.8658	2.54865e-06	0.000313462
TraesCS2D02G290000	SHW-1	up-regulated gene	1.73469	3.32809	2.22045e-16	2.52175e-13
TraesCS2D02G294200	SHW-1	up-regulated gene	4.99419	31.8715	4.46797e-07	6.77994e-05
TraesCS2D02G296100	SHW-1	up-regulated gene	2.02836	4.07942	0.000395789	0.0239899
TraesCS2D02G310300	SHW-1	up-regulated gene	1.33387	2.52079	0.000284015	0.0183709
TraesCS2D02G313400	SHW-1	up-regulated gene	2.18396	4.54398	2.75867e-06	0.000335932
TraesCS2D02G315900	SHW-1	up-regulated gene	1.0793	2.11301	2.02742e-05	0.00193233
TraesCS2D02G348900	SHW-1	up-regulated gene	1.28015	2.42864	2.19386e-07	3.56473e-05
TraesCS2D02G349000	SHW-1	up-regulated gene	1.42062	2.67701	5.33843e-07	7.92254e-05
TraesCS2D02G349400	SHW-1	up-regulated gene	2.06259	4.17736	4.45459e-05	0.00384181
TraesCS2D02G364300	SHW-1	up-regulated gene	2.24628	4.74459	2.58412e-06	0.000316821
TraesCS2D02G367900	SHW-1	up-regulated gene	1.41238	2.66176	1.97598e-07	3.25481e-05
TraesCS2D02G377200	SHW-1	up-regulated gene	1.14646	2.2137	8.18363e-08	1.48144e-05
TraesCS2D02G377400	SHW-1	up-regulated gene	3.42418	10.7345	5.90084e-13	3.18324e-10
TraesCS2D02G377500	SHW-1	up-regulated gene	2.13137	4.38133	3.48088e-12	1.57797e-09
TraesCS2D02G377600	SHW-1	up-regulated gene	1.83975	3.57948	1.2107e-12	6.07551e-10
TraesCS2D02G378400	SHW-1	up-regulated gene	1.25696	2.38992	5.0675e-07	7.58305e-05
TraesCS2D02G388500	SHW-1	up-regulated gene	1.372	2.5883	0.000142846	0.0103643
TraesCS2D02G392500	SHW-1	up-regulated gene	2.33491	5.0452	5.19806e-06	0.000587866
TraesCS2D02G402900	SHW-1	up-regulated gene	1.20384	2.30351	1.03878e-05	0.00107455
TraesCS2D02G411300	SHW-1	up-regulated gene	1.78336	3.44227	2.78506e-06	0.000338763
TraesCS2D02G414600	SHW-1	up-regulated gene	1.33933	2.53033	8.32811e-07	0.000119326
TraesCS2D02G425700	SHW-1	up-regulated gene	1.64918	3.13655	1.88738e-15	1.81814e-12
TraesCS2D02G436100	SHW-1	up-regulated gene	3.24327	9.46937	1.73488e-09	4.58769e-07
TraesCS2D02G436200	SHW-1	up-regulated gene	2.44842	5.45817	1.43431e-11	5.99802e-09
TraesCS2D02G483300	SHW-1	up-regulated gene	3.19407	9.15187	9.52849e-12	4.09577e-09
TraesCS2D02G489700	SHW-1	up-regulated gene	2.311	4.96226	4.90956e-09	1.19033e-06
TraesCS2D02G491000	SHW-1	up-regulated gene	3.75189	13.472	0	0
TraesCS2D02G491100	SHW-1	up-regulated gene	3.24785	9.49946	2.81074e-11	1.1097e-08
TraesCS2D02G505600	SHW-1	up-regulated gene	1.29919	2.46091	4.24544e-05	0.00367907
TraesCS2D02G518200	SHW-1	up-regulated gene	5.15104	35.5318	0.000395338	0.0239896
TraesCS2D02G518300	SHW-1	up-regulated gene	5.07007	33.5925	2.87274e-05	0.00264908
TraesCS2D02G522100	SHW-1	up-regulated gene	3.05748	8.32519	0.000267119	0.0174559
TraesCS2D02G527200	SHW-1	up-regulated gene	2.0536	4.1514	7.18331e-06	0.000780477
TraesCS2D02G540500	SHW-1	up-regulated gene	1.32997	2.51397	4.70665e-07	7.10217e-05
TraesCS2D02G540600	SHW-1	up-regulated gene	1.274	2.41831	1.30729e-05	0.00131818
TraesCS2D02G540700	SHW-1	up-regulated gene	1.41624	2.66889	0.000506907	0.0295786
TraesCS2D02G543900	SHW-1	up-regulated gene	2.13136	4.3813	2.48912e-12	1.16257e-09
TraesCS2D02G549300	SHW-1	up-regulated gene	1.37338	2.59077	2.53361e-07	4.04969e-05
TraesCS2D02G552700	SHW-1	up-regulated gene	1.01307	2.0182	0.000352156	0.0219241
TraesCS2D02G568200	SHW-1	up-regulated gene	3.09603	8.5506	0	0
TraesCS2D02G568300	SHW-1	up-regulated gene	3.46732	11.0603	0	0
TraesCS2D02G572600	SHW-1	up-regulated gene	3.26789	9.63238	3.27785e-06	0.000391207
TraesCS2D02G581900	SHW-1	up-regulated gene	4.86772	29.1964	3.03567e-05	0.00276623
TraesCS2D02G582000	SHW-1	up-regulated gene	3.3258	10.0269	1.55553e-06	0.000206177
TraesCS2D02G584700	SHW-1	up-regulated gene	1.72011	3.29462	3.26701e-07	5.13821e-05
TraesCS2D02G597200	SHW-1	up-regulated gene	2.55939	5.89457	5.6166e-11	2.1041e-08
TraesCS3A02G025400	SHW-1	up-regulated gene	1.67908	3.20225	0.0006222	0.0349201
TraesCS3A02G035300	SHW-1	up-regulated gene	3.04273	8.2405	5.65862e-05	0.0047144
TraesCS3A02G035500	SHW-1	up-regulated gene	1.4502	2.73247	0.000547263	0.031588
TraesCS3A02G038300	SHW-1	up-regulated gene	1.60656	3.04524	5.60051e-05	0.00468044
TraesCS3A02G038500	SHW-1	up-regulated gene	1.86145	3.63374	3.25382e-05	0.00294265
TraesCS3A02G039100	SHW-1	up-regulated gene	4.80025	27.8624	3.55781e-05	0.00317236
TraesCS3A02G039200	SHW-1	up-regulated gene	3.85812	14.5014	2.14627e-06	0.000270834
TraesCS3A02G041700	SHW-1	up-regulated gene	1.19953	2.29666	5.48266e-05	0.00459976
TraesCS3A02G044000	SHW-1	up-regulated gene	1.36391	2.57381	0.000443712	0.0263615
TraesCS3A02G048400	SHW-1	up-regulated gene	2.22792	4.68457	1.44802e-05	0.00144005
TraesCS3A02G072900	SHW-1	up-regulated gene	1.45611	2.74368	4.35877e-07	6.65166e-05
TraesCS3A02G087300	SHW-1	up-regulated gene	1.00235	2.00326	0.000293905	0.0188861
TraesCS3A02G096000	SHW-1	up-regulated gene	1.24143	2.36432	0.000428417	0.0255654
TraesCS3A02G102800	SHW-1	up-regulated gene	1.68362	3.21233	0.000248299	0.0164857
TraesCS3A02G103800	SHW-1	up-regulated gene	1.68079	3.20604	3.30729e-09	8.27903e-07
TraesCS3A02G104700	SHW-1	up-regulated gene	2.15693	4.45964	5.7267e-05	0.00476376
TraesCS3A02G105700	SHW-1	up-regulated gene	1.37561	2.59478	0.000281717	0.0182441
TraesCS3A02G106700	SHW-1	up-regulated gene	1.38978	2.62038	3.72476e-05	0.00330756
TraesCS3A02G109200	SHW-1	up-regulated gene	1.18097	2.26729	6.4466e-05	0.00529665
TraesCS3A02G111200	SHW-1	up-regulated gene	2.31672	4.98198	4.38905e-05	0.00379134
TraesCS3A02G111400	SHW-1	up-regulated gene	1.0775	2.11038	0.000357146	0.0221203
TraesCS3A02G113500	SHW-1	up-regulated gene	1.68358	3.21225	0.000272948	0.0178045
TraesCS3A02G119500	SHW-1	up-regulated gene	1.75726	3.38056	2.45608e-09	6.32431e-07
TraesCS3A02G119800	SHW-1	up-regulated gene	1.34618	2.54239	0.000721748	0.039725
TraesCS3A02G129000	SHW-1	up-regulated gene	1.47562	2.78103	1.05355e-06	0.000146858
TraesCS3A02G130300	SHW-1	up-regulated gene	1.4761	2.78197	0.000196546	0.0134895
TraesCS3A02G131200	SHW-1	up-regulated gene	3.74995	13.4539	2.52102e-11	1.01491e-08
TraesCS3A02G132000	SHW-1	up-regulated gene	1.52037	2.86864	0.000382362	0.0233731
TraesCS3A02G132500	SHW-1	up-regulated gene	1.67946	3.20309	1.39725e-05	0.00139714
TraesCS3A02G132600	SHW-1	up-regulated gene	1.19234	2.28523	7.51123e-05	0.0060387
TraesCS3A02G136100	SHW-1	up-regulated gene	1.57177	2.97269	1.40561e-10	4.76896e-08
TraesCS3A02G143500	SHW-1	up-regulated gene	1.03709	2.05208	0.000384619	0.0234711
TraesCS3A02G158600	SHW-1	up-regulated gene	1.17784	2.26238	0.000155061	0.0111101
TraesCS3A02G175400	SHW-1	up-regulated gene	2.8482	7.20099	0	0
TraesCS3A02G177600	SHW-1	up-regulated gene	2.0514	4.14507	0.000119223	0.0090015
TraesCS3A02G180000	SHW-1	up-regulated gene	1.842	3.58508	9.61795e-06	0.00100551
TraesCS3A02G183600	SHW-1	up-regulated gene	1.56164	2.9519	0.00019732	0.0135341
TraesCS3A02G197000	SHW-1	up-regulated gene	1.11804	2.17051	0.000663834	0.0368235
TraesCS3A02G204800	SHW-1	up-regulated gene	1.68468	3.21469	3.23166e-05	0.00292506
TraesCS3A02G209100	SHW-1	up-regulated gene	2.32894	5.02437	1.29982e-07	2.25103e-05
TraesCS3A02G209800	SHW-1	up-regulated gene	3.86809	14.6019	6.98697e-05	0.00567644
TraesCS3A02G217200	SHW-1	up-regulated gene	1.60122	3.034	0.000200494	0.0137256
TraesCS3A02G218000	SHW-1	up-regulated gene	2.1093	4.31482	1.33227e-15	1.35603e-12
TraesCS3A02G229700	SHW-1	up-regulated gene	1.3182	2.49355	0.000229829	0.0154207
TraesCS3A02G239200	SHW-1	up-regulated gene	2.16926	4.49793	1.03639e-06	0.000144653
TraesCS3A02G249500	SHW-1	up-regulated gene	1.6973	3.24293	0.000115275	0.00875239
TraesCS3A02G252900	SHW-1	up-regulated gene	2.28626	4.87791	5.88218e-09	1.39787e-06
TraesCS3A02G255600	SHW-1	up-regulated gene	6.39755	84.3054	2.44173e-08	4.98941e-06
TraesCS3A02G255700	SHW-1	up-regulated gene	4.85441	28.9284	5.38374e-10	1.59576e-07
TraesCS3A02G256200	SHW-1	up-regulated gene	4.1256	17.4554	5.27374e-07	7.83732e-05
TraesCS3A02G256300	SHW-1	up-regulated gene	4.09764	17.1203	1.9104e-08	4.04146e-06
TraesCS3A02G258100	SHW-1	up-regulated gene	1.13659	2.19861	1.47951e-06	0.000197313
TraesCS3A02G259900	SHW-1	up-regulated gene	1.07535	2.10723	0.000535449	0.030976
TraesCS3A02G260200	SHW-1	up-regulated gene	2.53565	5.79839	2.46398e-05	0.00229768
TraesCS3A02G264500	SHW-1	up-regulated gene	1.91514	3.77149	1.07434e-06	0.000148796
TraesCS3A02G268800	SHW-1	up-regulated gene	1.25971	2.39447	3.42107e-05	0.00306564
TraesCS3A02G277200	SHW-1	up-regulated gene	1.92314	3.79247	0.000107564	0.00823176
TraesCS3A02G283800	SHW-1	up-regulated gene	1.92651	3.80134	0.00036354	0.0224002
TraesCS3A02G309000	SHW-1	up-regulated gene	2.72523	6.61268	0	0
TraesCS3A02G309100	SHW-1	up-regulated gene	2.75696	6.75968	0	0
TraesCS3A02G313200	SHW-1	up-regulated gene	1.57261	2.97442	0.00060279	0.0340144
TraesCS3A02G328000	SHW-1	up-regulated gene	1.36452	2.5749	1.15687e-05	0.00118197
TraesCS3A02G328100	SHW-1	up-regulated gene	2.67686	6.39461	0.000135355	0.00994117
TraesCS3A02G343900	SHW-1	up-regulated gene	2.32687	5.01717	0.000285662	0.0184443
TraesCS3A02G354800	SHW-1	up-regulated gene	1.26987	2.4114	6.42373e-06	0.000709379
TraesCS3A02G365600	SHW-1	up-regulated gene	2.38314	5.2167	1.18963e-06	0.000162469
TraesCS3A02G367900	SHW-1	up-regulated gene	2.27674	4.84583	2.30926e-14	1.71827e-11
TraesCS3A02G370100	SHW-1	up-regulated gene	1.49163	2.81207	0.000593052	0.0335703
TraesCS3A02G375500	SHW-1	up-regulated gene	2.56697	5.92564	0.000113961	0.00866481
TraesCS3A02G395000	SHW-1	up-regulated gene	1.02806	2.03928	0.000119694	0.00902437
TraesCS3A02G403000	SHW-1	up-regulated gene	2.8276	7.09894	0.000106224	0.00816279
TraesCS3A02G435200	SHW-1	up-regulated gene	4.17645	18.0816	3.44169e-15	3.22893e-12
TraesCS3A02G446000	SHW-1	up-regulated gene	3.55995	11.7938	0.000601422	0.033955
TraesCS3A02G454300	SHW-1	up-regulated gene	1.18046	2.2665	0.000249355	0.0165456
TraesCS3A02G478500	SHW-1	up-regulated gene	2.97977	7.88858	7.39467e-05	0.00595831
TraesCS3A02G480200	SHW-1	up-regulated gene	3.4797	11.1556	1.09024e-13	7.04353e-11
TraesCS3A02G480300	SHW-1	up-regulated gene	3.25676	9.55834	9.99201e-16	1.02671e-12
TraesCS3A02G481500	SHW-1	up-regulated gene	1.85692	3.62234	1.52978e-12	7.53649e-10
TraesCS3A02G481600	SHW-1	up-regulated gene	4.06626	16.752	0	0
TraesCS3A02G483000	SHW-1	up-regulated gene	3.48405	11.1893	0	0
TraesCS3A02G483100	SHW-1	up-regulated gene	2.99935	7.99642	9.86664e-06	0.00102753
TraesCS3A02G486000	SHW-1	up-regulated gene	1.80978	3.5059	0	0
TraesCS3A02G488400	SHW-1	up-regulated gene	1.1547	2.22638	0.000217898	0.0147486
TraesCS3A02G493100	SHW-1	up-regulated gene	2.95541	7.75651	1.42056e-08	3.08381e-06
TraesCS3A02G500000	SHW-1	up-regulated gene	1.05881	2.08321	2.45539e-06	0.000304499
TraesCS3A02G501700	SHW-1	up-regulated gene	2.92153	7.5765	0.000122464	0.00918828
TraesCS3A02G509600	SHW-1	up-regulated gene	2.68593	6.43496	5.32907e-15	4.63676e-12
TraesCS3A02G510900	SHW-1	up-regulated gene	2.23542	4.70901	0	0
PR4A	SHW-1	up-regulated gene	3.3874	10.4642	0	0
TraesCS3A02G537700	SHW-1	up-regulated gene	1.77761	3.42858	3.94573e-13	2.24057e-10
TraesCS3B02G002200	SHW-1	up-regulated gene	1.51619	2.86035	2.13461e-06	0.000269678
TraesCS3B02G002300	SHW-1	up-regulated gene	2.00691	4.01921	0.000277528	0.0180161
TraesCS3B02G003500	SHW-1	up-regulated gene	1.7253	3.30649	2.55107e-07	4.07157e-05
TraesCS3B02G003700	SHW-1	up-regulated gene	1.33923	2.53016	0.000604281	0.0340807
TraesCS3B02G033500	SHW-1	up-regulated gene	3.55523	11.7552	2.93018e-05	0.00269514
TraesCS3B02G045500	SHW-1	up-regulated gene	1.1891	2.2801	4.84695e-05	0.0041274
TraesCS3B02G048800	SHW-1	up-regulated gene	1.17336	2.25536	3.10936e-05	0.00283099
TraesCS3B02G086900	SHW-1	up-regulated gene	1.45734	2.74602	1.72538e-10	5.6754e-08
TraesCS3B02G125400	SHW-1	up-regulated gene	1.07949	2.11328	0.000136755	0.0100235
TraesCS3B02G132900	SHW-1	up-regulated gene	1.46274	2.75631	1.90494e-07	3.16194e-05
TraesCS3B02G138900	SHW-1	up-regulated gene	1.24555	2.37109	2.0302e-06	0.000258913
TraesCS3B02G139000	SHW-1	up-regulated gene	1.35202	2.5527	1.09883e-05	0.00112801
TraesCS3B02G146500	SHW-1	up-regulated gene	1.59475	3.02042	2.86205e-06	0.000346955
TraesCS3B02G148200	SHW-1	up-regulated gene	2.17294	4.50942	7.2376e-06	0.000785585
TraesCS3B02G152200	SHW-1	up-regulated gene	1.6433	3.12381	1.86073e-13	1.14066e-10
TraesCS3B02G152300	SHW-1	up-regulated gene	1.9222	3.79	0	0
TraesCS3B02G199000	SHW-1	up-regulated gene	1.41706	2.67041	0.000735637	0.0403624
TraesCS3B02G205100	SHW-1	up-regulated gene	1.05579	2.07886	1.62232e-06	0.000213978
TraesCS3B02G213000	SHW-1	up-regulated gene	1.52664	2.88114	1.77546e-06	0.000232471
TraesCS3B02G236900	SHW-1	up-regulated gene	1.23632	2.35597	0.000230592	0.015453
TraesCS3B02G239400	SHW-1	up-regulated gene	1.9186	3.78057	1.12846e-09	3.10589e-07
TraesCS3B02G240200	SHW-1	up-regulated gene	3.07692	8.43814	7.30289e-05	0.00589316
TraesCS3B02G248500	SHW-1	up-regulated gene	2.19221	4.57006	2.62013e-14	1.91005e-11
TraesCS3B02G258400	SHW-1	up-regulated gene	2.16116	4.47275	0.000178851	0.0124735
TraesCS3B02G265500	SHW-1	up-regulated gene	1.21919	2.32817	6.76572e-07	9.90448e-05
TraesCS3B02G277300	SHW-1	up-regulated gene	4.26197	19.1858	8.90224e-05	0.00701075
TraesCS3B02G282400	SHW-1	up-regulated gene	1.08596	2.12279	1.50841e-09	4.04836e-07
TraesCS3B02G282500	SHW-1	up-regulated gene	1.27151	2.41413	3.25118e-12	1.48005e-09
TraesCS3B02G283900	SHW-1	up-regulated gene	2.2136	4.63833	2.21155e-10	7.10138e-08
TraesCS3B02G284800	SHW-1	up-regulated gene	1.64217	3.12136	1.22765e-06	0.000167027
TraesCS3B02G288100	SHW-1	up-regulated gene	5.86015	58.0873	3.73944e-11	1.4409e-08
TraesCS3B02G288300	SHW-1	up-regulated gene	5.2568	38.2344	1.14827e-07	2.01117e-05
TraesCS3B02G288700	SHW-1	up-regulated gene	2.37944	5.20334	8.85939e-07	0.000126101
TraesCS3B02G289500	SHW-1	up-regulated gene	2.51302	5.70814	1.35703e-06	0.00018191
TraesCS3B02G293200	SHW-1	up-regulated gene	2.90224	7.47587	0	0
TraesCS3B02G295300	SHW-1	up-regulated gene	1.3163	2.49026	0.00024249	0.0161284
TraesCS3B02G297800	SHW-1	up-regulated gene	1.12989	2.18842	1.72728e-08	3.68295e-06
TraesCS3B02G298700	SHW-1	up-regulated gene	1.21383	2.31952	3.44343e-05	0.00308311
TraesCS3B02G303200	SHW-1	up-regulated gene	1.02691	2.03766	0.000606586	0.0341808
TraesCS3B02G310000	SHW-1	up-regulated gene	1.46608	2.76271	1.86682e-05	0.00179993
TraesCS3B02G317500	SHW-1	up-regulated gene	1.88007	3.68093	1.79693e-06	0.000234429
TraesCS3B02G340800	SHW-1	up-regulated gene	1.2378	2.35839	5.75842e-05	0.00478645
TraesCS3B02G352500	SHW-1	up-regulated gene	2.04164	4.11713	0.000144013	0.010442
TraesCS3B02G357000	SHW-1	up-regulated gene	1.98572	3.9606	9.84853e-08	1.75052e-05
TraesCS3B02G357500	SHW-1	up-regulated gene	1.01198	2.01668	0.000160624	0.0114327
TraesCS3B02G375100	SHW-1	up-regulated gene	1.14427	2.21034	7.38495e-09	1.71348e-06
TraesCS3B02G376900	SHW-1	up-regulated gene	1.1875	2.27758	0.000137889	0.010076
TraesCS3B02G379200	SHW-1	up-regulated gene	1.46055	2.75213	0.000502544	0.0293716
TraesCS3B02G383400	SHW-1	up-regulated gene	2.0482	4.13591	6.16166e-06	0.000683235
TraesCS3B02G387800	SHW-1	up-regulated gene	1.34793	2.54546	1.7923e-06	0.000234114
TraesCS3B02G399600	SHW-1	up-regulated gene	2.01671	4.04659	1.0929e-12	5.53589e-10
TraesCS3B02G406000	SHW-1	up-regulated gene	1.15199	2.2222	3.7623e-06	0.000444112
TraesCS3B02G407700	SHW-1	up-regulated gene	1.90941	3.75654	0.000644197	0.0359003
TraesCS3B02G409400	SHW-1	up-regulated gene	2.41	5.31475	0.000115953	0.00879764
TraesCS3B02G412500	SHW-1	up-regulated gene	3.40845	10.6181	1.33701e-06	0.000180089
TraesCS3B02G426900	SHW-1	up-regulated gene	1.10629	2.15291	0.000100354	0.00777262
TraesCS3B02G455200	SHW-1	up-regulated gene	2.07256	4.20634	0.00029028	0.0187089
TraesCS3B02G476600	SHW-1	up-regulated gene	2.37055	5.17138	0.000192657	0.0132648
TraesCS3B02G481000	SHW-1	up-regulated gene	2.4505	5.46604	2.31421e-10	7.40896e-08
TraesCS3B02G492900	SHW-1	up-regulated gene	1.11989	2.1733	2.61496e-06	0.000319876
TraesCS3B02G518900	SHW-1	up-regulated gene	2.678	6.39967	0.000307316	0.0195961
TraesCS3B02G522000	SHW-1	up-regulated gene	2.05001	4.14109	2.28615e-07	3.70352e-05
TraesCS3B02G522100	SHW-1	up-regulated gene	1.70033	3.24975	0.000275229	0.017907
TraesCS3B02G524700	SHW-1	up-regulated gene	2.01148	4.03197	1.81299e-13	1.11775e-10
TraesCS3B02G524800	SHW-1	up-regulated gene	1.60315	3.03806	0	0
TraesCS3B02G526700	SHW-1	up-regulated gene	2.27684	4.84617	3.61822e-12	1.62537e-09
TraesCS3B02G529400	SHW-1	up-regulated gene	3.91901	15.1266	7.52629e-05	0.00604631
TraesCS3B02G529700	SHW-1	up-regulated gene	4.27372	19.3427	0	0
TraesCS3B02G536200	SHW-1	up-regulated gene	1.07218	2.10261	3.35951e-08	6.68746e-06
TraesCS3B02G538300	SHW-1	up-regulated gene	1.3738	2.59152	9.177e-06	0.00096691
TraesCS3B02G540100	SHW-1	up-regulated gene	1.09158	2.13107	0.000180833	0.0125872
TraesCS3B02G540200	SHW-1	up-regulated gene	1.37544	2.59447	6.375e-05	0.00524642
TraesCS3B02G540700	SHW-1	up-regulated gene	2.43602	5.41149	0.000792095	0.0428585
TraesCS3B02G549500	SHW-1	up-regulated gene	1.88811	3.70149	0.000712708	0.0392721
TraesCS3B02G553500	SHW-1	up-regulated gene	3.17716	9.04526	9.46504e-07	0.000133315
TraesCS3B02G556500	SHW-1	up-regulated gene	1.61586	3.06495	1.48546e-05	0.00147305
TraesCS3B02G562900	SHW-1	up-regulated gene	3.47987	11.157	9.24181e-05	0.00720454
TraesCS3B02G575400	SHW-1	up-regulated gene	3.24727	9.49564	0.000273328	0.017815
TraesCS3B02G578600	SHW-1	up-regulated gene	3.28805	9.76789	0	0
TraesCS3B02G584700	SHW-1	up-regulated gene	3.13453	8.7819	0	0
TraesCS3D02G008900	SHW-1	up-regulated gene	2.62851	6.18385	1.42445e-09	3.85178e-07
TraesCS3D02G009200	SHW-1	up-regulated gene	1.54672	2.92153	0.000107071	0.00820456
TraesCS3D02G019400	SHW-1	up-regulated gene	3.19217	9.13986	0.000317697	0.0201509
TraesCS3D02G024200	SHW-1	up-regulated gene	2.37648	5.1927	3.21433e-05	0.00291426
TraesCS3D02G031100	SHW-1	up-regulated gene	1.35908	2.56521	1.45217e-13	9.12301e-11
TraesCS3D02G040700	SHW-1	up-regulated gene	3.88091	14.7323	4.31398e-09	1.05158e-06
TraesCS3D02G041500	SHW-1	up-regulated gene	1.66956	3.18117	3.6926e-10	1.12542e-07
TraesCS3D02G050100	SHW-1	up-regulated gene	5.21503	37.1433	9.47875e-06	0.000992885
TraesCS3D02G072600	SHW-1	up-regulated gene	4.26605	19.2402	0.000392209	0.0238533
TraesCS3D02G072700	SHW-1	up-regulated gene	1.56709	2.96306	5.17142e-13	2.83223e-10
TraesCS3D02G094800	SHW-1	up-regulated gene	1.45064	2.73328	5.9614e-05	0.00493616
TraesCS3D02G105000	SHW-1	up-regulated gene	1.52987	2.8876	8.86133e-06	0.000937312
TraesCS3D02G113200	SHW-1	up-regulated gene	3.22309	9.33784	8.54797e-07	0.000122314
TraesCS3D02G115800	SHW-1	up-regulated gene	1.48333	2.79594	1.94228e-06	0.000248877
TraesCS3D02G121600	SHW-1	up-regulated gene	1.39499	2.62986	9.03003e-08	1.62106e-05
TraesCS3D02G126300	SHW-1	up-regulated gene	1.57794	2.98543	0.000630271	0.0352883
TraesCS3D02G128500	SHW-1	up-regulated gene	2.35347	5.11051	3.97812e-10	1.20563e-07
TraesCS3D02G131800	SHW-1	up-regulated gene	1.599	3.02934	3.78118e-07	5.84463e-05
TraesCS3D02G133100	SHW-1	up-regulated gene	3.17851	9.05374	0	0
TraesCS3D02G133200	SHW-1	up-regulated gene	2.42753	5.37971	0	0
TraesCS3D02G136900	SHW-1	up-regulated gene	1.11117	2.16021	1.16045e-09	3.17773e-07
TraesCS3D02G149600	SHW-1	up-regulated gene	2.1842	4.54474	4.63495e-10	1.39295e-07
TraesCS3D02G158600	SHW-1	up-regulated gene	2.27755	4.84852	0.000395273	0.0239896
TraesCS3D02G160400	SHW-1	up-regulated gene	1.08771	2.12537	0.000357358	0.0221203
TraesCS3D02G180800	SHW-1	up-regulated gene	2.38402	5.2199	7.80487e-14	5.23028e-11
TraesCS3D02G180900	SHW-1	up-regulated gene	1.54557	2.91919	7.10786e-09	1.6599e-06
TraesCS3D02G187400	SHW-1	up-regulated gene	1.5097	2.8475	0	0
TraesCS3D02G210600	SHW-1	up-regulated gene	1.38642	2.61429	0.000568982	0.0325493
TraesCS3D02G212000	SHW-1	up-regulated gene	2.07395	4.21039	7.91513e-10	2.25918e-07
TraesCS3D02G212700	SHW-1	up-regulated gene	2.52256	5.74601	0.000259297	0.0170518
TraesCS3D02G224100	SHW-1	up-regulated gene	3.1491	8.87101	8.00676e-05	0.0063942
TraesCS3D02G225100	SHW-1	up-regulated gene	3.13081	8.75928	5.53747e-06	0.00062156
TraesCS3D02G234300	SHW-1	up-regulated gene	2.10421	4.29963	1.42967e-08	3.09115e-06
TraesCS3D02G244800	SHW-1	up-regulated gene	2.01626	4.04533	2.05433e-07	3.36334e-05
TraesCS3D02G246800	SHW-1	up-regulated gene	1.05263	2.0743	2.52809e-06	0.000311658
TraesCS3D02G252900	SHW-1	up-regulated gene	2.98004	7.89008	3.9857e-14	2.8106e-11
TraesCS3D02G253700	SHW-1	up-regulated gene	1.64991	3.13815	1.35727e-06	0.00018191
TraesCS3D02G256400	SHW-1	up-regulated gene	5.43802	43.3517	1.17708e-10	4.09035e-08
TraesCS3D02G256500	SHW-1	up-regulated gene	3.88178	14.7412	5.5974e-10	1.65002e-07
TraesCS3D02G256600	SHW-1	up-regulated gene	2.67858	6.40227	2.94676e-10	9.08368e-08
TraesCS3D02G260300	SHW-1	up-regulated gene	2.90948	7.51346	0	0
TraesCS3D02G264600	SHW-1	up-regulated gene	1.25844	2.39237	4.08727e-05	0.0035678
TraesCS3D02G276200	SHW-1	up-regulated gene	1.17682	2.26077	0.000228794	0.0153608
TraesCS3D02G321500	SHW-1	up-regulated gene	1.17999	2.26575	1.09269e-07	1.92633e-05
TraesCS3D02G321700	SHW-1	up-regulated gene	2.05608	4.15853	1.92899e-06	0.000247763
TraesCS3D02G326200	SHW-1	up-regulated gene	1.00232	2.00322	0.00031193	0.0198318
TraesCS3D02G336900	SHW-1	up-regulated gene	1.0418	2.0588	9.39881e-08	1.68446e-05
TraesCS3D02G337400	SHW-1	up-regulated gene	5.10228	34.3511	0.00083603	0.0447643
TraesCS3D02G341100	SHW-1	up-regulated gene	1.6147	3.06248	1.14271e-05	0.00116972
TraesCS3D02G344800	SHW-1	up-regulated gene	2.55964	5.89559	2.686e-06	0.000327823
TraesCS3D02G348800	SHW-1	up-regulated gene	1.18036	2.26634	3.68328e-06	0.000435261
TraesCS3D02G358700	SHW-1	up-regulated gene	1.31303	2.48462	0.000184083	0.0127559
TraesCS3D02G360900	SHW-1	up-regulated gene	1.8255	3.5443	0	0
TraesCS3D02G368000	SHW-1	up-regulated gene	2.82803	7.10105	9.87382e-09	2.23333e-06
TraesCS3D02G372900	SHW-1	up-regulated gene	1.82803	3.55051	0.000384533	0.0234711
TraesCS3D02G381900	SHW-1	up-regulated gene	2.63618	6.21685	4.48769e-06	0.000518951
TraesCS3D02G438200	SHW-1	up-regulated gene	1.24488	2.37	0.000387232	0.0236039
TraesCS3D02G443000	SHW-1	up-regulated gene	4.53889	23.2457	0.000799998	0.0431995
TraesCS3D02G473200	SHW-1	up-regulated gene	2.29722	4.91508	2.92682e-09	7.43005e-07
TraesCS3D02G475000	SHW-1	up-regulated gene	1.9674	3.91063	1.55903e-11	6.44465e-09
TraesCS3D02G475100	SHW-1	up-regulated gene	1.95031	3.86457	0	0
TraesCS3D02G476500	SHW-1	up-regulated gene	3.42407	10.7336	0	0
TraesCS3D02G476600	SHW-1	up-regulated gene	2.18006	4.53172	8.19499e-10	2.32675e-07
TraesCS3D02G477300	SHW-1	up-regulated gene	2.06967	4.19791	0.000154407	0.0110765
TraesCS3D02G478000	SHW-1	up-regulated gene	3.10776	8.6204	0	0
TraesCS3D02G478200	SHW-1	up-regulated gene	3.11646	8.6726	1.88881e-11	7.74851e-09
TraesCS3D02G478300	SHW-1	up-regulated gene	4.09653	17.1071	0	0
TraesCS3D02G481400	SHW-1	up-regulated gene	1.76929	3.40887	0	0
TraesCS3D02G484900	SHW-1	up-regulated gene	1.15259	2.22312	2.0366e-08	4.26662e-06
TraesCS3D02G486200	SHW-1	up-regulated gene	1.76942	3.40917	5.00249e-07	7.49616e-05
TraesCS3D02G486800	SHW-1	up-regulated gene	1.75595	3.37749	4.33206e-08	8.31655e-06
TraesCS3D02G493700	SHW-1	up-regulated gene	1.01733	2.02417	3.23724e-09	8.16049e-07
TraesCS3D02G495200	SHW-1	up-regulated gene	2.80091	6.96879	2.18686e-06	0.000274671
TraesCS3D02G496300	SHW-1	up-regulated gene	1.60517	3.04232	4.97951e-05	0.00423027
TraesCS3D02G499700	SHW-1	up-regulated gene	3.95652	15.525	1.86939e-08	3.96249e-06
TraesCS3D02G500600	SHW-1	up-regulated gene	1.16745	2.24614	3.30523e-05	0.00298664
TraesCS3D02G500800	SHW-1	up-regulated gene	2.20491	4.61046	3.30287e-07	5.18704e-05
TraesCS3D02G506500	SHW-1	up-regulated gene	1.45318	2.7381	5.7752e-07	8.50057e-05
TraesCS3D02G508900	SHW-1	up-regulated gene	1.93408	3.82134	5.95536e-05	0.00493495
TraesCS3D02G517800	SHW-1	up-regulated gene	2.39687	5.2666	4.11338e-13	2.31144e-10
TraesCS3D02G518200	SHW-1	up-regulated gene	2.31753	4.98478	0	0
TraesCS3D02G522300	SHW-1	up-regulated gene	2.36373	5.14698	1.72045e-07	2.87785e-05
PR4B	SHW-1	up-regulated gene	3.30104	9.85623	0	0
TraesCS4A02G001300	SHW-1	up-regulated gene	1.98717	3.96458	8.08754e-06	0.000865648
TraesCS4A02G005200	SHW-1	up-regulated gene	3.19586	9.16324	1.38444e-06	0.000185321
TraesCS4A02G007800	SHW-1	up-regulated gene	2.66106	6.32498	2.14197e-10	6.91913e-08
TraesCS4A02G007900	SHW-1	up-regulated gene	1.71789	3.28955	3.96343e-05	0.00347375
TraesCS4A02G008000	SHW-1	up-regulated gene	4.3184	19.9511	1.51207e-05	0.00149571
TraesCS4A02G008500	SHW-1	up-regulated gene	1.19181	2.28439	2.85632e-05	0.00263845
TraesCS4A02G020900	SHW-1	up-regulated gene	1.27504	2.42006	9.41415e-07	0.000132945
TraesCS4A02G033500	SHW-1	up-regulated gene	1.85657	3.62146	3.64256e-08	7.14544e-06
TraesCS4A02G033600	SHW-1	up-regulated gene	1.53446	2.89681	2.66688e-10	8.43789e-08
TraesCS4A02G034500	SHW-1	up-regulated gene	2.15679	4.45923	0	0
TraesCS4A02G044000	SHW-1	up-regulated gene	2.2157	4.64507	1.43208e-12	7.08753e-10
TraesCS4A02G062600	SHW-1	up-regulated gene	1.79618	3.473	7.14866e-06	0.000777496
TraesCS4A02G084200	SHW-1	up-regulated gene	1.71428	3.28133	0.000931864	0.0489483
TraesCS4A02G090200	SHW-1	up-regulated gene	2.05927	4.16776	0.000168298	0.0118756
TraesCS4A02G098900	SHW-1	up-regulated gene	1.09648	2.13833	1.50261e-07	2.55706e-05
TraesCS4A02G106900	SHW-1	up-regulated gene	1.95131	3.86725	5.62051e-06	0.000629048
TraesCS4A02G109200	SHW-1	up-regulated gene	1.96242	3.89716	0.000139715	0.010192
TraesCS4A02G115600	SHW-1	up-regulated gene	1.01608	2.02242	0.000866337	0.046067
TraesCS4A02G126400	SHW-1	up-regulated gene	2.92632	7.60171	3.30072e-09	8.27903e-07
TraesCS4A02G181600	SHW-1	up-regulated gene	1.393	2.62625	0.000691456	0.0381986
TraesCS4A02G181700	SHW-1	up-regulated gene	1.75162	3.36737	9.60597e-05	0.00746147
TraesCS4A02G181800	SHW-1	up-regulated gene	2.7559	6.75475	0.00025252	0.016694
TraesCS4A02G181900	SHW-1	up-regulated gene	1.49392	2.81653	1.24051e-11	5.24861e-09
TraesCS4A02G183600	SHW-1	up-regulated gene	5.47044	44.3371	3.37804e-11	1.31101e-08
TraesCS4A02G196300	SHW-1	up-regulated gene	1.72591	3.30789	8.04445e-11	2.9223e-08
TraesCS4A02G229900	SHW-1	up-regulated gene	3.29345	9.80452	0.000575628	0.0328251
TraesCS4A02G249700	SHW-1	up-regulated gene	3.25755	9.56358	2.47473e-08	5.03776e-06
TraesCS4A02G259300	SHW-1	up-regulated gene	4.10594	17.2191	1.30857e-07	2.26056e-05
TraesCS4A02G279100	SHW-1	up-regulated gene	1.14538	2.21205	0.000639886	0.0357326
TraesCS4A02G279200	SHW-1	up-regulated gene	1.26286	2.39971	0.00025494	0.0168081
TraesCS4A02G279300	SHW-1	up-regulated gene	1.3861	2.61371	1.12206e-06	0.000154076
TraesCS4A02G290500	SHW-1	up-regulated gene	3.23928	9.44321	0.00012619	0.00939595
TraesCS4A02G290800	SHW-1	up-regulated gene	4.32382	20.0262	3.88023e-12	1.72992e-09
TraesCS4A02G296300	SHW-1	up-regulated gene	2.25715	4.78047	1.78746e-14	1.42852e-11
TraesCS4A02G339900	SHW-1	up-regulated gene	1.8631	3.63789	8.63748e-09	1.97438e-06
TraesCS4A02G352700	SHW-1	up-regulated gene	2.60201	6.07133	7.283e-09	1.69347e-06
TraesCS4A02G364000	SHW-1	up-regulated gene	1.22203	2.33275	0.000141354	0.0102907
TraesCS4A02G401300	SHW-1	up-regulated gene	2.75885	6.76856	9.41469e-14	6.19366e-11
TraesCS4A02G403200	SHW-1	up-regulated gene	3.49545	11.2781	1.79234e-06	0.000234114
TraesCS4A02G405000	SHW-1	up-regulated gene	1.7503	3.36429	0.000754869	0.0412164
TraesCS4A02G405900	SHW-1	up-regulated gene	1.68209	3.20892	0.000249891	0.016571
TraesCS4A02G429000	SHW-1	up-regulated gene	3.17053	9.0038	5.16855e-06	0.000585708
TraesCS4A02G433200	SHW-1	up-regulated gene	4.33689	20.2086	1.67532e-05	0.00163903
TraesCS4A02G442400	SHW-1	up-regulated gene	1.60006	3.03157	3.62119e-08	7.11646e-06
TraesCS4A02G483600	SHW-1	up-regulated gene	3.87915	14.7144	1.92735e-13	1.17482e-10
TraesCS4A02G488900	SHW-1	up-regulated gene	3.88927	14.8179	8.31019e-05	0.00660718
TraesCS4A02G498000	SHW-1	up-regulated gene	4.58243	23.9578	0	0
TraesCS4B02G000800	SHW-1	up-regulated gene	2.98387	7.91104	0.000757625	0.041325
TraesCS4B02G001000	SHW-1	up-regulated gene	1.68922	3.22483	3.85247e-14	2.75263e-11
TraesCS4B02G023700	SHW-1	up-regulated gene	2.46672	5.52786	2.57758e-05	0.00239739
TraesCS4B02G033100	SHW-1	up-regulated gene	1.16775	2.24661	1.01927e-08	2.29582e-06
TraesCS4B02G033600	SHW-1	up-regulated gene	1.5809	2.99156	2.31547e-11	9.39167e-09
TraesCS4B02G048500	SHW-1	up-regulated gene	2.07846	4.22356	1.49056e-10	4.99436e-08
TraesCS4B02G059100	SHW-1	up-regulated gene	1.70598	3.26251	2.22045e-16	2.52175e-13
TraesCS4B02G059300	SHW-1	up-regulated gene	1.56496	2.9587	1.65068e-12	8.05853e-10
TraesCS4B02G086100	SHW-1	up-regulated gene	2.64691	6.26325	0.000136999	0.0100278
TraesCS4B02G106200	SHW-1	up-regulated gene	2.50914	5.6928	1.35018e-06	0.000181409
TraesCS4B02G112500	SHW-1	up-regulated gene	1.13292	2.19302	0.000155081	0.0111101
TraesCS4B02G128000	SHW-1	up-regulated gene	2.92821	7.61167	2.22154e-07	3.60427e-05
TraesCS4B02G129100	SHW-1	up-regulated gene	1.96301	3.89875	9.13597e-05	0.00714785
TraesCS4B02G172400	SHW-1	up-regulated gene	1.0271	2.03792	0.000362132	0.022339
TraesCS4B02G178500	SHW-1	up-regulated gene	3.71437	13.1262	3.53495e-12	1.59577e-09
TraesCS4B02G186300	SHW-1	up-regulated gene	2.31092	4.962	2.89753e-06	0.000350467
TraesCS4B02G194900	SHW-1	up-regulated gene	1.91088	3.76039	6.03805e-09	1.43176e-06
TraesCS4B02G195000	SHW-1	up-regulated gene	2.31644	4.98102	1.07153e-08	2.39355e-06
TraesCS4B02G197800	SHW-1	up-regulated gene	1.38454	2.61089	4.26862e-06	0.000496813
TraesCS4B02G202300	SHW-1	up-regulated gene	1.55389	2.93607	0.000339591	0.0212276
TraesCS4B02G210100	SHW-1	up-regulated gene	1.78764	3.4525	7.32941e-06	0.000794233
TraesCS4B02G220000	SHW-1	up-regulated gene	2.47941	5.5767	0.000109377	0.00836345
TraesCS4B02G226700	SHW-1	up-regulated gene	1.83887	3.57729	1.75689e-07	2.93426e-05
TraesCS4B02G239400	SHW-1	up-regulated gene	2.12207	4.35319	1.97212e-07	3.25481e-05
TraesCS4B02G246000	SHW-1	up-regulated gene	1.39735	2.63417	1.37259e-05	0.00137502
TraesCS4B02G254700	SHW-1	up-regulated gene	1.59551	3.02202	1.27612e-05	0.001294
TraesCS4B02G262900	SHW-1	up-regulated gene	1.58283	2.99556	1.15556e-08	2.5548e-06
TraesCS4B02G263300	SHW-1	up-regulated gene	1.14849	2.21682	0.000235557	0.0157268
TraesCS4B02G265100	SHW-1	up-regulated gene	1.85982	3.62962	1.10266e-10	3.86257e-08
TraesCS4B02G270200	SHW-1	up-regulated gene	1.75767	3.38152	1.15832e-08	2.55568e-06
TraesCS4B02G270800	SHW-1	up-regulated gene	2.02323	4.06493	7.32183e-07	0.000106392
TraesCS4B02G271800	SHW-1	up-regulated gene	1.60133	3.03423	5.18721e-07	7.71936e-05
TraesCS4B02G271900	SHW-1	up-regulated gene	2.74734	6.71477	1.96509e-14	1.5144e-11
TraesCS4B02G287100	SHW-1	up-regulated gene	1.08165	2.11645	4.23608e-05	0.00367392
TraesCS4B02G296400	SHW-1	up-regulated gene	1.53316	2.8942	9.33763e-09	2.12094e-06
TraesCS4B02G297000	SHW-1	up-regulated gene	1.32386	2.50336	1.93206e-05	0.00185426
TraesCS4B02G297100	SHW-1	up-regulated gene	2.20396	4.60743	1.34356e-11	5.64038e-09
TraesCS4B02G297300	SHW-1	up-regulated gene	1.81491	3.51838	9.42378e-10	2.62724e-07
TraesCS4B02G299800	SHW-1	up-regulated gene	1.99543	3.98735	9.41752e-06	0.000988391
TraesCS4B02G304200	SHW-1	up-regulated gene	2.41225	5.32302	4.0685e-06	0.000476607
TraesCS4B02G304800	SHW-1	up-regulated gene	2.6003	6.06411	0.000265198	0.017355
TraesCS4B02G322100	SHW-1	up-regulated gene	3.53054	11.5557	1.16374e-05	0.00118786
TraesCS4B02G322700	SHW-1	up-regulated gene	1.50921	2.84654	7.66882e-05	0.00615623
TraesCS4B02G330600	SHW-1	up-regulated gene	4.06482	16.7352	0.000230596	0.015453
TraesCS4B02G339100	SHW-1	up-regulated gene	3.72899	13.2599	0.000309915	0.0197269
TraesCS4B02G339300	SHW-1	up-regulated gene	1.81807	3.52608	4.18024e-08	8.03941e-06
TraesCS4B02G339400	SHW-1	up-regulated gene	1.78702	3.45101	5.68569e-08	1.06499e-05
TraesCS4B02G346900	SHW-1	up-regulated gene	1.59902	3.02938	1.54907e-05	0.00152631
TraesCS4B02G348000	SHW-1	up-regulated gene	3.06308	8.35756	0.000192349	0.0132582
TraesCS4B02G348100	SHW-1	up-regulated gene	5.91914	60.5117	7.39075e-13	3.92466e-10
TraesCS4B02G348200	SHW-1	up-regulated gene	1.29658	2.45646	7.66007e-06	0.00082728
TraesCS4B02G348300	SHW-1	up-regulated gene	1.477	2.7837	2.37316e-06	0.000295321
TraesCS4B02G348400	SHW-1	up-regulated gene	1.39128	2.6231	1.06638e-05	0.00109888
TraesCS4B02G353700	SHW-1	up-regulated gene	1.52835	2.88456	0.000869466	0.0462106
TraesCS4B02G353800	SHW-1	up-regulated gene	2.12101	4.35	0.000395631	0.0239899
TraesCS4B02G354700	SHW-1	up-regulated gene	2.04909	4.13845	9.19764e-07	0.000130229
TraesCS4B02G355900	SHW-1	up-regulated gene	5.00574	32.1275	2.62557e-11	1.04145e-08
TraesCS4B02G358600	SHW-1	up-regulated gene	2.64618	6.26007	4.80487e-06	0.000549027
TraesCS4B02G360900	SHW-1	up-regulated gene	2.47231	5.5493	2.83518e-09	7.21439e-07
TraesCS4B02G382100	SHW-1	up-regulated gene	1.58389	2.99777	1.59724e-09	4.26553e-07
TraesCS4B02G382200	SHW-1	up-regulated gene	1.87131	3.65864	9.90985e-13	5.09135e-10
TraesCS4B02G382300	SHW-1	up-regulated gene	1.0344	2.04827	0.000317217	0.0201441
TraesCS4B02G390100	SHW-1	up-regulated gene	2.41083	5.31779	1.04133e-07	1.84482e-05
TraesCS4D02G001900	SHW-1	up-regulated gene	1.40871	2.655	0.000472064	0.027801
TraesCS4D02G003400	SHW-1	up-regulated gene	2.72355	6.60496	3.19145e-06	0.000381317
TraesCS4D02G015800	SHW-1	up-regulated gene	1.59148	3.01357	6.66761e-06	0.000732562
TraesCS4D02G021000	SHW-1	up-regulated gene	3.35637	10.2416	6.10984e-08	1.14246e-05
TraesCS4D02G021300	SHW-1	up-regulated gene	4.4377	21.671	3.21755e-09	8.12986e-07
TraesCS4D02G030700	SHW-1	up-regulated gene	1.3405	2.53238	5.47035e-05	0.00459356
TraesCS4D02G030800	SHW-1	up-regulated gene	1.0889	2.12712	4.88081e-08	9.23217e-06
TraesCS4D02G031700	SHW-1	up-regulated gene	1.68886	3.22402	3.33067e-16	3.62979e-13
TraesCS4D02G031800	SHW-1	up-regulated gene	1.6405	3.11774	2.56738e-08	5.2067e-06
TraesCS4D02G031900	SHW-1	up-regulated gene	1.8221	3.53595	4.8426e-11	1.82046e-08
TraesCS4D02G032000	SHW-1	up-regulated gene	2.00265	4.00737	9.92539e-14	6.45097e-11
TraesCS4D02G055700	SHW-1	up-regulated gene	3.07547	8.42961	1.10421e-06	0.000151956
TraesCS4D02G057400	SHW-1	up-regulated gene	1.07544	2.10736	2.17394e-06	0.000273367
TraesCS4D02G063900	SHW-1	up-regulated gene	2.64177	6.24097	3.58389e-05	0.00319034
TraesCS4D02G090300	SHW-1	up-regulated gene	1.01838	2.02564	4.63385e-06	0.000533565
TraesCS4D02G092000	SHW-1	up-regulated gene	1.06179	2.08752	4.4547e-07	6.76933e-05
TraesCS4D02G095900	SHW-1	up-regulated gene	3.66102	12.6496	0.000315553	0.0200503
TraesCS4D02G102900	SHW-1	up-regulated gene	2.54769	5.84698	2.18211e-07	3.55098e-05
TraesCS4D02G124700	SHW-1	up-regulated gene	2.61442	6.12378	2.33877e-08	4.8155e-06
TraesCS4D02G134400	SHW-1	up-regulated gene	1.15586	2.22818	3.45791e-06	0.000410426
TraesCS4D02G180100	SHW-1	up-regulated gene	4.39934	21.1025	0	0
TraesCS4D02G187500	SHW-1	up-regulated gene	2.27655	4.84517	0.000747311	0.0408244
TraesCS4D02G195600	SHW-1	up-regulated gene	1.19989	2.29722	0.000128823	0.00954589
TraesCS4D02G195700	SHW-1	up-regulated gene	2.27045	4.82472	2.69492e-09	6.9228e-07
TraesCS4D02G197900	SHW-1	up-regulated gene	1.16012	2.23476	0.000157042	0.011206
TraesCS4D02G198600	SHW-1	up-regulated gene	1.35608	2.55989	2.14399e-08	4.44841e-06
TraesCS4D02G210900	SHW-1	up-regulated gene	1.6062	3.04448	1.08257e-05	0.00111343
TraesCS4D02G222500	SHW-1	up-regulated gene	1.59478	3.02049	0.000551751	0.0317657
TraesCS4D02G227300	SHW-1	up-regulated gene	1.0295	2.04131	0.000259551	0.0170543
TraesCS4D02G239400	SHW-1	up-regulated gene	1.87723	3.6737	2.50372e-07	4.00785e-05
TraesCS4D02G254500	SHW-1	up-regulated gene	1.47396	2.77783	0.000676093	0.0374266
TraesCS4D02G263000	SHW-1	up-regulated gene	1.12397	2.17946	4.0841e-06	0.000477078
TraesCS4D02G265000	SHW-1	up-regulated gene	2.11261	4.32474	3.11478e-11	1.21759e-08
TraesCS4D02G265100	SHW-1	up-regulated gene	2.80128	6.97059	1.92657e-07	3.19292e-05
TraesCS4D02G270000	SHW-1	up-regulated gene	2.14567	4.42499	4.44089e-16	4.74388e-13
TraesCS4D02G270900	SHW-1	up-regulated gene	1.60833	3.049	1.16838e-07	2.04307e-05
TraesCS4D02G271100	SHW-1	up-regulated gene	2.18819	4.55734	9.79574e-07	0.000137614
TraesCS4D02G295300	SHW-1	up-regulated gene	2.15629	4.45767	3.77476e-15	3.51088e-12
TraesCS4D02G295900	SHW-1	up-regulated gene	2.35881	5.12946	7.52613e-08	1.38331e-05
TraesCS4D02G296000	SHW-1	up-regulated gene	2.48404	5.59461	1.02218e-12	5.20209e-10
TraesCS4D02G296200	SHW-1	up-regulated gene	1.54079	2.90954	2.56226e-11	1.02387e-08
TraesCS4D02G298700	SHW-1	up-regulated gene	2.19663	4.58409	4.11595e-06	0.00048008
TraesCS4D02G302200	SHW-1	up-regulated gene	1.99119	3.97565	0.000187775	0.0129784
TraesCS4D02G303100	SHW-1	up-regulated gene	2.29482	4.90692	0.000491343	0.0288106
TraesCS4D02G309900	SHW-1	up-regulated gene	3.53427	11.5857	3.68691e-09	9.10262e-07
TraesCS4D02G314400	SHW-1	up-regulated gene	2.02142	4.05985	2.66409e-05	0.00246741
TraesCS4D02G315100	SHW-1	up-regulated gene	5.25329	38.1416	0.000291399	0.0187485
TraesCS4D02G335600	SHW-1	up-regulated gene	1.20009	2.29754	1.3799e-09	3.74067e-07
TraesCS4D02G349300	SHW-1	up-regulated gene	5.30188	39.448	3.47203e-06	0.00041165
TraesCS5A02G004500	SHW-1	up-regulated gene	3.40272	10.576	3.41068e-11	1.31893e-08
TraesCS5A02G004600	SHW-1	up-regulated gene	2.95227	7.73965	0	0
TraesCS5A02G004700	SHW-1	up-regulated gene	3.09797	8.56214	0	0
TraesCS5A02G004800	SHW-1	up-regulated gene	3.86551	14.5759	5.68807e-10	1.66764e-07
TraesCS5A02G004900	SHW-1	up-regulated gene	3.18431	9.09019	1.70108e-12	8.26719e-10
TraesCS5A02G017900	SHW-1	up-regulated gene	2.23371	4.70342	0	0
TraesCS5A02G018200	SHW-1	up-regulated gene	1.70849	3.2682	5.77316e-14	4.01853e-11
TraesCS5A02G024100	SHW-1	up-regulated gene	1.4905	2.80985	7.25039e-10	2.08046e-07
TraesCS5A02G038400	SHW-1	up-regulated gene	3.32891	10.0485	9.2093e-13	4.75407e-10
TraesCS5A02G061600	SHW-1	up-regulated gene	2.26375	4.80238	0.000547492	0.031588
TraesCS5A02G061700	SHW-1	up-regulated gene	8.4114	340.474	0.000648113	0.0360441
TraesCS5A02G065500	SHW-1	up-regulated gene	1.90802	3.75293	5.83226e-07	8.57286e-05
TraesCS5A02G090600	SHW-1	up-regulated gene	2.35616	5.12004	7.21645e-14	4.86619e-11
TraesCS5A02G092800	SHW-1	up-regulated gene	2.15119	4.44193	2.70555e-06	0.000329836
TraesCS5A02G103200	SHW-1	up-regulated gene	1.96077	3.8927	1.683e-05	0.00164475
TraesCS5A02G129500	SHW-1	up-regulated gene	4.17313	18.04	1.07541e-07	1.90209e-05
TraesCS5A02G132700	SHW-1	up-regulated gene	1.3851	2.61191	7.98795e-08	1.45461e-05
TraesCS5A02G137200	SHW-1	up-regulated gene	1.45645	2.74432	3.27041e-09	8.2249e-07
TraesCS5A02G183300	SHW-1	up-regulated gene	3.63967	12.4638	2.52778e-10	8.02133e-08
TraesCS5A02G183600	SHW-1	up-regulated gene	1.89263	3.71311	1.44336e-05	0.00143791
TraesCS5A02G185600	SHW-1	up-regulated gene	1.88179	3.68532	3.48187e-09	8.6568e-07
TraesCS5A02G185700	SHW-1	up-regulated gene	1.32396	2.50352	1.57202e-06	0.000207852
TraesCS5A02G198800	SHW-1	up-regulated gene	2.02476	4.06924	3.904e-05	0.00343627
TraesCS5A02G207600	SHW-1	up-regulated gene	2.93071	7.62488	3.44966e-05	0.00308613
TraesCS5A02G212800	SHW-1	up-regulated gene	2.19016	4.56357	1.70734e-10	5.63323e-08
TraesCS5A02G213900	SHW-1	up-regulated gene	1.04706	2.06631	1.62605e-09	4.32109e-07
TraesCS5A02G229000	SHW-1	up-regulated gene	2.53632	5.80109	3.92123e-11	1.50023e-08
TraesCS5A02G232400	SHW-1	up-regulated gene	3.9486	15.44	3.62317e-09	8.96578e-07
TraesCS5A02G232500	SHW-1	up-regulated gene	5.11173	34.5768	7.10218e-08	1.31209e-05
TraesCS5A02G232600	SHW-1	up-regulated gene	3.89159	14.8418	6.32827e-15	5.37609e-12
TraesCS5A02G234300	SHW-1	up-regulated gene	1.10377	2.14915	2.80777e-07	4.47464e-05
TraesCS5A02G235200	SHW-1	up-regulated gene	2.40674	5.30276	1.87098e-09	4.89955e-07
TraesCS5A02G248100	SHW-1	up-regulated gene	2.54501	5.83611	4.08579e-06	0.000477078
TraesCS5A02G253200	SHW-1	up-regulated gene	1.13367	2.19416	3.85494e-06	0.000453558
TraesCS5A02G262800	SHW-1	up-regulated gene	1.66607	3.17349	9.02926e-10	2.53033e-07
TraesCS5A02G263500	SHW-1	up-regulated gene	1.26644	2.40567	5.51581e-09	1.31661e-06
TraesCS5A02G293700	SHW-1	up-regulated gene	4.95899	31.1031	6.50383e-05	0.0053321
TraesCS5A02G300800	SHW-1	up-regulated gene	1.06968	2.09897	1.43331e-09	3.86603e-07
TraesCS5A02G301700	SHW-1	up-regulated gene	2.79879	6.95859	1.74308e-05	0.00169426
TraesCS5A02G304400	SHW-1	up-regulated gene	1.17978	2.26542	0.000144849	0.0104815
TraesCS5A02G306700	SHW-1	up-regulated gene	2.97069	7.8391	0.000171307	0.012025
TraesCS5A02G310100	SHW-1	up-regulated gene	1.97657	3.93556	1.60225e-05	0.00157583
TraesCS5A02G311800	SHW-1	up-regulated gene	4.7663	27.2143	3.53851e-05	0.00315776
TraesCS5A02G311900	SHW-1	up-regulated gene	2.87324	7.32708	0.000779421	0.0423427
TraesCS5A02G312000	SHW-1	up-regulated gene	3.92304	15.1689	1.87063e-06	0.000242286
TraesCS5A02G328000	SHW-1	up-regulated gene	4.26406	19.2136	0.000438007	0.0260657
TraesCS5A02G337000	SHW-1	up-regulated gene	1.7824	3.43999	0.000320599	0.0203111
TraesCS5A02G337400	SHW-1	up-regulated gene	3.93731	15.3196	5.63549e-13	3.05537e-10
TraesCS5A02G337500	SHW-1	up-regulated gene	3.03845	8.21607	3.7138e-08	7.24271e-06
TraesCS5A02G338300	SHW-1	up-regulated gene	2.73593	6.66187	3.52971e-08	6.9876e-06
TraesCS5A02G338400	SHW-1	up-regulated gene	3.3339	10.0833	0	0
TraesCS5A02G354300	SHW-1	up-regulated gene	2.43858	5.42109	3.6012e-08	7.09009e-06
TraesCS5A02G368700	SHW-1	up-regulated gene	1.3359	2.52432	4.57117e-07	6.9268e-05
TraesCS5A02G373100	SHW-1	up-regulated gene	1.80681	3.49867	0.000431844	0.0257557
TraesCS5A02G380900	SHW-1	up-regulated gene	3.16341	8.95947	1.33781e-10	4.58215e-08
TraesCS5A02G386000	SHW-1	up-regulated gene	3.07955	8.45353	2.91946e-10	9.05125e-08
TraesCS5A02G400700	SHW-1	up-regulated gene	2.60191	6.07092	2.01247e-06	0.000256956
TraesCS5A02G401200	SHW-1	up-regulated gene	2.5931	6.03393	2.75428e-09	7.05848e-07
TraesCS5A02G403200	SHW-1	up-regulated gene	1.20033	2.29792	1.52957e-06	0.000203479
TraesCS5A02G425600	SHW-1	up-regulated gene	1.47042	2.77102	2.52612e-08	5.13268e-06
TraesCS5A02G427400	SHW-1	up-regulated gene	2.23369	4.70336	5.47136e-09	1.30889e-06
TraesCS5A02G433200	SHW-1	up-regulated gene	1.81057	3.50782	4.9915e-06	0.000568678
TraesCS5A02G433900	SHW-1	up-regulated gene	1.68851	3.22324	0.000123159	0.00922761
TraesCS5A02G439700	SHW-1	up-regulated gene	3.75208	13.4738	3.39566e-08	6.74698e-06
TraesCS5A02G441300	SHW-1	up-regulated gene	6.97323	125.646	3.73635e-07	5.78362e-05
TraesCS5A02G468300	SHW-1	up-regulated gene	1.79756	3.47632	4.45755e-13	2.47902e-10
TraesCS5A02G472600	SHW-1	up-regulated gene	1.24703	2.37352	0.000118273	0.00894852
TraesCS5A02G477600	SHW-1	up-regulated gene	4.36666	20.6298	0.000215417	0.0146173
TraesCS5A02G477900	SHW-1	up-regulated gene	4.62254	24.6333	6.8767e-05	0.0055995
TraesCS5A02G485000	SHW-1	up-regulated gene	3.64536	12.513	9.36609e-06	0.000983951
TraesCS5A02G485200	SHW-1	up-regulated gene	2.43705	5.41533	7.95123e-05	0.00635927
TraesCS5A02G485300	SHW-1	up-regulated gene	2.19187	4.56898	4.0935e-05	0.00357034
TraesCS5A02G503800	SHW-1	up-regulated gene	1.21786	2.32602	0.000844426	0.0451156
TraesCS5A02G509100	SHW-1	up-regulated gene	2.44407	5.44176	4.91829e-14	3.44571e-11
TraesCS5A02G515600	SHW-1	up-regulated gene	1.23793	2.3586	2.50121e-06	0.000308763
TraesCS5A02G516500	SHW-1	up-regulated gene	3.00467	8.02594	4.80377e-06	0.000549027
TraesCS5B02G013000	SHW-1	up-regulated gene	1.16054	2.23541	7.81932e-06	0.00084111
TraesCS5B02G015500	SHW-1	up-regulated gene	2.78605	6.89741	1.1111e-08	2.46155e-06
TraesCS5B02G020700	SHW-1	up-regulated gene	1.33949	2.53063	2.17377e-06	0.000273367
TraesCS5B02G021800	SHW-1	up-regulated gene	1.08926	2.12764	1.58117e-07	2.6697e-05
WIR1A	SHW-1	up-regulated gene	2.73484	6.65684	0	0
TraesCS5B02G069500	SHW-1	up-regulated gene	7.57582	190.787	0	0
TraesCS5B02G069600	SHW-1	up-regulated gene	5.85069	57.7074	8.88222e-11	3.17322e-08
TraesCS5B02G077700	SHW-1	up-regulated gene	4.72229	26.3967	1.33552e-06	0.000180089
TraesCS5B02G096300	SHW-1	up-regulated gene	3.74982	13.4527	3.66309e-07	5.68654e-05
TraesCS5B02G098900	SHW-1	up-regulated gene	1.47072	2.77161	1.04868e-05	0.00108271
TraesCS5B02G107500	SHW-1	up-regulated gene	2.98518	7.91824	6.87561e-13	3.67236e-10
TraesCS5B02G128100	SHW-1	up-regulated gene	4.21182	18.5304	7.09742e-06	0.000772702
TraesCS5B02G132200	SHW-1	up-regulated gene	1.80314	3.4898	0.000608063	0.0342404
TraesCS5B02G142500	SHW-1	up-regulated gene	1.81405	3.51628	0.000635296	0.0355143
TraesCS5B02G157300	SHW-1	up-regulated gene	1.07711	2.10981	4.09628e-07	6.27773e-05
TraesCS5B02G160700	SHW-1	up-regulated gene	1.10967	2.15796	7.14553e-05	0.00579217
TraesCS5B02G181500	SHW-1	up-regulated gene	3.92914	15.2331	1.8908e-05	0.00181981
TraesCS5B02G183700	SHW-1	up-regulated gene	1.76586	3.40078	0.000331517	0.0208558
TraesCS5B02G183800	SHW-1	up-regulated gene	1.55228	2.9328	2.32806e-05	0.00219177
TraesCS5B02G197400	SHW-1	up-regulated gene	1.60822	3.04875	0.000445719	0.0264225
TraesCS5B02G202900	SHW-1	up-regulated gene	2.73345	6.65045	0.000814771	0.0437999
TraesCS5B02G205900	SHW-1	up-regulated gene	2.89726	7.4501	1.52687e-07	2.58612e-05
TraesCS5B02G209000	SHW-1	up-regulated gene	1.92679	3.80207	2.96728e-05	0.0027204
TraesCS5B02G209200	SHW-1	up-regulated gene	1.30796	2.47591	3.12063e-06	0.000373682
TraesCS5B02G211000	SHW-1	up-regulated gene	3.18787	9.11263	3.33067e-16	3.62979e-13
TraesCS5B02G227700	SHW-1	up-regulated gene	2.05955	4.16856	4.69647e-12	2.07667e-09
TraesCS5B02G230800	SHW-1	up-regulated gene	4.25075	19.0371	1.1598e-09	3.17773e-07
TraesCS5B02G231000	SHW-1	up-regulated gene	4.15021	17.7557	5.78294e-10	1.69086e-07
TraesCS5B02G232700	SHW-1	up-regulated gene	1.08079	2.1152	2.98586e-08	5.98788e-06
TraesCS5B02G233500	SHW-1	up-regulated gene	1.09471	2.13571	3.8169e-06	0.000449574
TraesCS5B02G245800	SHW-1	up-regulated gene	2.21272	4.63548	2.80724e-05	0.00259534
TraesCS5B02G261200	SHW-1	up-regulated gene	2.1132	4.32649	5.41678e-13	2.95162e-10
TraesCS5B02G261300	SHW-1	up-regulated gene	2.22832	4.68588	2.55795e-13	1.50809e-10
TraesCS5B02G262900	SHW-1	up-regulated gene	1.29248	2.44949	3.44348e-09	8.60001e-07
TraesCS5B02G299000	SHW-1	up-regulated gene	2.60017	6.06358	6.3737e-06	0.000704575
TraesCS5B02G300300	SHW-1	up-regulated gene	1.05787	2.08186	1.85687e-09	4.87445e-07
TraesCS5B02G304300	SHW-1	up-regulated gene	5.46175	44.0709	4.29439e-06	0.000499273
TraesCS5B02G310800	SHW-1	up-regulated gene	1.39244	2.62523	3.19948e-05	0.00290324
TraesCS5B02G321500	SHW-1	up-regulated gene	1.22256	2.3336	0.000262764	0.017234
TraesCS5B02G329300	SHW-1	up-regulated gene	3.2694	9.64245	0.000415823	0.0249658
TraesCS5B02G330800	SHW-1	up-regulated gene	1.38709	2.6155	0.000101191	0.0078262
TraesCS5B02G336000	SHW-1	up-regulated gene	2.54943	5.85401	2.33143e-08	4.80957e-06
TraesCS5B02G336200	SHW-1	up-regulated gene	3.14225	8.82902	1.114e-09	3.07394e-07
TraesCS5B02G336300	SHW-1	up-regulated gene	4.02133	16.2383	4.67371e-12	2.07511e-09
TraesCS5B02G356700	SHW-1	up-regulated gene	2.82354	7.07897	1.98681e-07	3.26269e-05
TraesCS5B02G361100	SHW-1	up-regulated gene	1.62099	3.07585	5.49278e-05	0.00460467
TraesCS5B02G371100	SHW-1	up-regulated gene	1.76957	3.40953	1.4387e-08	3.10445e-06
TraesCS5B02G371200	SHW-1	up-regulated gene	1.17517	2.2582	0.000175539	0.0122742
TraesCS5B02G375900	SHW-1	up-regulated gene	1.66414	3.16925	0.000182775	0.0126897
TraesCS5B02G379300	SHW-1	up-regulated gene	2.09411	4.26962	3.48227e-09	8.6568e-07
TraesCS5B02G380300	SHW-1	up-regulated gene	2.93886	7.66806	1.2133e-07	2.11478e-05
TraesCS5B02G384500	SHW-1	up-regulated gene	3.53379	11.5818	2.53353e-13	1.5019e-10
TraesCS5B02G403700	SHW-1	up-regulated gene	3.25596	9.55301	0.000225405	0.0151521
TraesCS5B02G405500	SHW-1	up-regulated gene	2.96322	7.79861	4.88601e-08	9.23217e-06
TraesCS5B02G406000	SHW-1	up-regulated gene	2.96711	7.81967	5.10703e-15	4.51641e-12
TraesCS5B02G408000	SHW-1	up-regulated gene	1.52901	2.88587	2.20698e-08	4.57032e-06
TraesCS5B02G409800	SHW-1	up-regulated gene	1.53177	2.89141	0.000317509	0.0201508
TraesCS5B02G410900	SHW-1	up-regulated gene	1.84416	3.59044	8.89989e-05	0.00701075
TraesCS5B02G427600	SHW-1	up-regulated gene	1.06395	2.09064	0.000221323	0.0149335
TraesCS5B02G429300	SHW-1	up-regulated gene	3.78129	13.7493	6.91574e-07	0.000100967
TraesCS5B02G429900	SHW-1	up-regulated gene	1.61736	3.06814	4.30634e-06	0.000500124
TraesCS5B02G436300	SHW-1	up-regulated gene	1.62848	3.09188	1.72638e-06	0.000226754
TraesCS5B02G436500	SHW-1	up-regulated gene	2.66646	6.34868	1.48582e-06	0.000197909
TraesCS5B02G442600	SHW-1	up-regulated gene	4.30761	19.8025	2.48409e-06	0.000307352
TraesCS5B02G442700	SHW-1	up-regulated gene	3.46044	11.0077	6.95001e-09	1.63009e-06
TraesCS5B02G449500	SHW-1	up-regulated gene	1.62135	3.07664	7.91041e-07	0.000113795
TraesCS5B02G463300	SHW-1	up-regulated gene	2.30819	4.95261	2.70835e-08	5.45161e-06
TraesCS5B02G463400	SHW-1	up-regulated gene	1.92557	3.79886	0.00084769	0.0452025
TraesCS5B02G468300	SHW-1	up-regulated gene	2.52817	5.7684	7.7783e-07	0.000112194
TraesCS5B02G468400	SHW-1	up-regulated gene	3.3179	9.97212	6.68006e-06	0.000732694
TraesCS5B02G480900	SHW-1	up-regulated gene	1.8756	3.66955	1.04361e-14	8.66124e-12
TraesCS5B02G509400	SHW-1	up-regulated gene	1.03882	2.05455	9.0296e-05	0.0070955
TraesCS5B02G518500	SHW-1	up-regulated gene	1.144	2.20992	0.000255649	0.016839
TraesCS5B02G520400	SHW-1	up-regulated gene	2.62255	6.15837	0.000606689	0.0341808
TraesCS5B02G533500	SHW-1	up-regulated gene	2.29815	4.91828	0.000134929	0.00993532
TraesCS5B02G544800	SHW-1	up-regulated gene	3.85956	14.5159	3.81315e-07	5.87721e-05
TraesCS5B02G549500	SHW-1	up-regulated gene	2.34625	5.08501	1.72241e-09	4.56592e-07
TraesCS5B02G552100	SHW-1	up-regulated gene	2.8134	7.02939	9.67278e-06	0.00101027
TraesCS5B02G552300	SHW-1	up-regulated gene	1.07691	2.10951	0.000492648	0.0288714
TraesCS5B02G555000	SHW-1	up-regulated gene	1.94286	3.84468	4.99603e-05	0.00424068
TraesCS5B02G565300	SHW-1	up-regulated gene	2.92032	7.57014	0.000883796	0.0468338
TraesCS5B02G565400	SHW-1	up-regulated gene	8.28886	312.748	0.000777054	0.0422353
TraesCS5B02G572600	SHW-1	up-regulated gene	1.84069	3.58181	0.000742604	0.0406084
TraesCS5D02G004400	SHW-1	up-regulated gene	2.37039	5.17079	5.4155e-05	0.0045576
TraesCS5D02G004600	SHW-1	up-regulated gene	1.63207	3.09958	1.51257e-09	4.04944e-07
TraesCS5D02G004500	SHW-1	up-regulated gene	9.21134	592.776	0.000195627	0.013435
TraesCS5D02G011900	SHW-1	up-regulated gene	3.51564	11.437	2.913e-12	1.34311e-09
TraesCS5D02G012000	SHW-1	up-regulated gene	3.40477	10.591	0	0
TraesCS5D02G012100	SHW-1	up-regulated gene	4.90415	29.9432	5.56848e-07	8.2075e-05
TraesCS5D02G012200	SHW-1	up-regulated gene	4.41995	21.4061	9.22815e-06	0.000970404
TraesCS5D02G012300	SHW-1	up-regulated gene	3.39022	10.4848	1.26336e-11	5.3244e-09
TraesCS5D02G049200	SHW-1	up-regulated gene	3.60507	12.1684	0	0
TraesCS5D02G050100	SHW-1	up-regulated gene	2.94046	7.67654	0	0
TraesCS5D02G050200	SHW-1	up-regulated gene	3.47327	11.106	0	0
TraesCS5D02G073300	SHW-1	up-regulated gene	4.31764	19.9406	0.000703218	0.038769
TraesCS5D02G115100	SHW-1	up-regulated gene	2.24874	4.75268	9.82227e-08	1.74874e-05
TraesCS5D02G116300	SHW-1	up-regulated gene	1.80412	3.49216	3.37455e-05	0.0030327
TraesCS5D02G136300	SHW-1	up-regulated gene	1.4194	2.67475	0.000252496	0.016694
TraesCS5D02G137000	SHW-1	up-regulated gene	5.30372	39.4982	1.22749e-08	2.69177e-06
TraesCS5D02G140900	SHW-1	up-regulated gene	1.19307	2.28638	4.72222e-08	8.96981e-06
TraesCS5D02G168400	SHW-1	up-regulated gene	1.02995	2.04195	0.000418663	0.0251084
TraesCS5D02G188600	SHW-1	up-regulated gene	1.30787	2.47576	0.000795271	0.0429658
TraesCS5D02G190700	SHW-1	up-regulated gene	2.53087	5.7792	1.52432e-10	5.07593e-08
TraesCS5D02G190800	SHW-1	up-regulated gene	1.38831	2.61773	3.51396e-05	0.00313845
TraesCS5D02G210600	SHW-1	up-regulated gene	1.11839	2.17104	0.000112864	0.00859662
TraesCS5D02G213700	SHW-1	up-regulated gene	1.82001	3.53084	0.000406686	0.0245538
TraesCS5D02G216400	SHW-1	up-regulated gene	2.41717	5.34124	0.000668846	0.0370824
TraesCS5D02G219300	SHW-1	up-regulated gene	2.65312	6.29027	5.66214e-15	4.84836e-12
TraesCS5D02G226400	SHW-1	up-regulated gene	1.60176	3.03513	0.000337771	0.0211383
TraesCS5D02G227400	SHW-1	up-regulated gene	2.01943	4.05423	0.000150545	0.0108428
TraesCS5D02G235500	SHW-1	up-regulated gene	4.44494	21.78	2.44149e-12	1.14528e-09
TraesCS5D02G235600	SHW-1	up-regulated gene	2.01556	4.04338	7.44144e-08	1.37242e-05
TraesCS5D02G238700	SHW-1	up-regulated gene	2.01044	4.02905	2.7965e-10	8.74544e-08
TraesCS5D02G242300	SHW-1	up-regulated gene	1.12348	2.17871	0.000106013	0.00815244
TraesCS5D02G243700	SHW-1	up-regulated gene	1.54403	2.91608	0.000129102	0.00956002
TraesCS5D02G266700	SHW-1	up-regulated gene	1.92956	3.80939	0.000280129	0.0181631
TraesCS5D02G270400	SHW-1	up-regulated gene	2.36791	5.16194	1.46168e-11	6.08886e-09
TraesCS5D02G271100	SHW-1	up-regulated gene	1.57622	2.98188	6.07642e-10	1.76709e-07
TraesCS5D02G306400	SHW-1	up-regulated gene	4.32419	20.0314	7.65712e-11	2.80046e-08
TraesCS5D02G313700	SHW-1	up-regulated gene	3.36389	10.2951	4.22975e-05	0.00367138
TraesCS5D02G317400	SHW-1	up-regulated gene	1.46542	2.76144	4.57677e-06	0.000527556
TraesCS5D02G318300	SHW-1	up-regulated gene	3.76836	13.6266	1.44818e-05	0.00144005
TraesCS5D02G318799	SHW-1	up-regulated gene	3.06023	8.34104	1.25984e-05	0.0012799
TraesCS5D02G318800	SHW-1	up-regulated gene	3.04564	8.2571	5.5219e-06	0.000621234
TraesCS5D02G318900	SHW-1	up-regulated gene	4.26902	19.2798	2.3724e-08	4.87545e-06
TraesCS5D02G333900	SHW-1	up-regulated gene	2.52108	5.74014	0.000548086	0.0316053
TraesCS5D02G341700	SHW-1	up-regulated gene	2.44515	5.44584	7.49884e-07	0.000108453
TraesCS5D02G342000	SHW-1	up-regulated gene	3.19184	9.13779	7.14451e-12	3.12454e-09
TraesCS5D02G342100	SHW-1	up-regulated gene	4.39304	21.0105	6.1302e-11	2.28067e-08
TraesCS5D02G361500	SHW-1	up-regulated gene	3.26575	9.61806	0.000347941	0.0216992
TraesCS5D02G361600	SHW-1	up-regulated gene	1.78285	3.44105	4.37547e-07	6.66772e-05
TraesCS5D02G367700	SHW-1	up-regulated gene	1.73302	3.32422	0.000328925	0.0207234
TraesCS5D02G373600	SHW-1	up-regulated gene	1.7159	3.28501	3.719e-08	7.24271e-06
TraesCS5D02G378100	SHW-1	up-regulated gene	1.55891	2.94631	0.000786298	0.0426304
TraesCS5D02G382600	SHW-1	up-regulated gene	2.27587	4.84288	5.70429e-06	0.000637763
TraesCS5D02G383500	SHW-1	up-regulated gene	2.27523	4.84075	0.000439635	0.0261337
TraesCS5D02G385900	SHW-1	up-regulated gene	2.49698	5.64501	8.17568e-12	3.52833e-09
TraesCS5D02G386700	SHW-1	up-regulated gene	2.50386	5.67199	1.7276e-06	0.000226754
TraesCS5D02G387900	SHW-1	up-regulated gene	1.16368	2.24028	1.7106e-07	2.86581e-05
TraesCS5D02G390700	SHW-1	up-regulated gene	3.05278	8.29808	4.60682e-08	8.78153e-06
TraesCS5D02G395800	SHW-1	up-regulated gene	1.39643	2.63249	0.000179982	0.0125361
TraesCS5D02G395900	SHW-1	up-regulated gene	2.18923	4.56062	5.08848e-06	0.000577289
TraesCS5D02G399900	SHW-1	up-regulated gene	2.41054	5.31674	8.15339e-06	0.000870106
TraesCS5D02G410700	SHW-1	up-regulated gene	2.36437	5.14928	0.00030134	0.0192835
TraesCS5D02G411400	SHW-1	up-regulated gene	2.37329	5.1812	2.04126e-12	9.78814e-10
TraesCS5D02G413000	SHW-1	up-regulated gene	1.06049	2.08564	1.45317e-05	0.00144368
TraesCS5D02G413200	SHW-1	up-regulated gene	1.30034	2.46287	6.26418e-07	9.18272e-05
TraesCS5D02G414000	SHW-1	up-regulated gene	1.81574	3.5204	4.75502e-07	7.16514e-05
TraesCS5D02G415000	SHW-1	up-regulated gene	1.37462	2.59299	0.000242081	0.0161125
TraesCS5D02G420800	SHW-1	up-regulated gene	2.08556	4.24441	0.000231431	0.0154993
TraesCS5D02G435300	SHW-1	up-regulated gene	3.42511	10.7414	4.88938e-06	0.000557632
TraesCS5D02G436000	SHW-1	up-regulated gene	1.47397	2.77785	2.93136e-06	0.0003541
TraesCS5D02G440700	SHW-1	up-regulated gene	1.95874	3.88723	5.548e-08	1.04101e-05
TraesCS5D02G440900	SHW-1	up-regulated gene	1.90314	3.74026	1.00249e-05	0.001041
TraesCS5D02G441500	SHW-1	up-regulated gene	2.9127	7.53029	2.62013e-14	1.91005e-11
TraesCS5D02G446800	SHW-1	up-regulated gene	4.34612	20.3382	6.03961e-14	4.17705e-11
TraesCS5D02G446900	SHW-1	up-regulated gene	4.55839	23.5619	0	0
TraesCS5D02G452500	SHW-1	up-regulated gene	1.63802	3.11238	2.43014e-08	4.97514e-06
TraesCS5D02G456100	SHW-1	up-regulated gene	1.7381	3.33595	0.000420612	0.0252113
TraesCS5D02G462500	SHW-1	up-regulated gene	5.62004	49.1815	2.3408e-07	3.78071e-05
TraesCS5D02G481200	SHW-1	up-regulated gene	1.77593	3.42459	2.61957e-12	1.213e-09
TraesCS5D02G487900	SHW-1	up-regulated gene	3.59722	12.1024	5.65585e-09	1.34705e-06
TraesCS5D02G488500	SHW-1	up-regulated gene	2.76371	6.7914	1.97562e-07	3.25481e-05
TraesCS5D02G488700	SHW-1	up-regulated gene	3.83127	14.234	0	0
TraesCS5D02G488800	SHW-1	up-regulated gene	5.28843	39.0819	0	0
TraesCS5D02G488900	SHW-1	up-regulated gene	4.38034	20.8264	0	0
TraesCS5D02G490700	SHW-1	up-regulated gene	3.00142	8.00786	0.000217391	0.0147235
TraesCS5D02G491100	SHW-1	up-regulated gene	5.22917	37.5091	0.000254584	0.0168081
TraesCS5D02G491400	SHW-1	up-regulated gene	3.39036	10.4858	0.000928016	0.0487699
TraesCS5D02G498700	SHW-1	up-regulated gene	2.33279	5.0378	2.16278e-07	3.52485e-05
TraesCS5D02G519100	SHW-1	up-regulated gene	2.09444	4.2706	6.45493e-09	1.52391e-06
TraesCS5D02G536500	SHW-1	up-regulated gene	1.8536	3.614	1.08293e-07	1.91226e-05
TraesCS5D02G538500	SHW-1	up-regulated gene	1.70928	3.26997	8.89799e-07	0.000126484
TraesCS5D02G538700	SHW-1	up-regulated gene	1.19635	2.29158	9.77612e-06	0.00102007
TraesCS5D02G543000	SHW-1	up-regulated gene	2.40608	5.30032	8.94715e-07	0.000127015
TraesCS5D02G553900	SHW-1	up-regulated gene	2.93175	7.63038	2.44815e-08	4.99307e-06
TraesCS5D02G560200	SHW-1	up-regulated gene	1.24248	2.36604	0.000123331	0.00923405
TraesCS5D02G564000	SHW-1	up-regulated gene	1.75476	3.3747	2.40945e-05	0.00225462
TraesCS6A02G018200	SHW-1	up-regulated gene	1.73296	3.32409	2.29694e-08	4.74748e-06
TraesCS6A02G028800	SHW-1	up-regulated gene	1.0615	2.0871	0.000557358	0.0319861
TraesCS6A02G045000	SHW-1	up-regulated gene	1.41902	2.67404	1.79031e-05	0.00173236
TraesCS6A02G057400	SHW-1	up-regulated gene	2.658	6.31156	4.87243e-09	1.18399e-06
TraesCS6A02G059600	SHW-1	up-regulated gene	1.50824	2.84462	2.57572e-14	1.9034e-11
TraesCS6A02G063900	SHW-1	up-regulated gene	1.91757	3.77786	0.000277273	0.0180104
TraesCS6A02G082000	SHW-1	up-regulated gene	3.31627	9.96086	0.000601238	0.033955
TraesCS6A02G099000	SHW-1	up-regulated gene	2.10541	4.30319	3.86699e-07	5.95169e-05
TraesCS6A02G099800	SHW-1	up-regulated gene	1.12592	2.18241	0.000142141	0.010334
TraesCS6A02G146900	SHW-1	up-regulated gene	2.57113	5.94273	2.82494e-09	7.20533e-07
TraesCS6A02G156200	SHW-1	up-regulated gene	1.60033	3.03212	0.000156192	0.011177
TraesCS6A02G160400	SHW-1	up-regulated gene	1.70369	3.25734	4.10468e-07	6.28167e-05
TraesCS6A02G168500	SHW-1	up-regulated gene	2.5908	6.02433	0.000254904	0.0168081
TraesCS6A02G168900	SHW-1	up-regulated gene	1.0457	2.06437	0.000100562	0.00778313
TraesCS6A02G177900	SHW-1	up-regulated gene	1.79456	3.46909	1.9344e-06	0.000248162
TraesCS6A02G181000	SHW-1	up-regulated gene	3.64582	12.517	9.44145e-05	0.00734955
TraesCS6A02G222700	SHW-1	up-regulated gene	2.36565	5.15386	1.89545e-06	0.000245206
TraesCS6A02G224000	SHW-1	up-regulated gene	4.69488	25.9	1.39294e-07	2.38928e-05
TraesCS6A02G224100	SHW-1	up-regulated gene	4.78968	27.659	1.30951e-07	2.26056e-05
TraesCS6A02G224200	SHW-1	up-regulated gene	4.54038	23.2697	5.54807e-06	0.000621586
TraesCS6A02G226200	SHW-1	up-regulated gene	2.11111	4.32022	0.000112133	0.00856199
TraesCS6A02G238300	SHW-1	up-regulated gene	1.96812	3.91258	0.000320824	0.0203134
TraesCS6A02G243300	SHW-1	up-regulated gene	2.396	5.2634	3.46429e-10	1.06183e-07
TraesCS6A02G250600	SHW-1	up-regulated gene	1.79751	3.47619	1.35888e-09	3.69297e-07
TraesCS6A02G258800	SHW-1	up-regulated gene	1.99195	3.97775	1.61695e-08	3.46828e-06
TraesCS6A02G259200	SHW-1	up-regulated gene	2.2944	4.90548	5.65989e-10	1.6639e-07
TraesCS6A02G269100	SHW-1	up-regulated gene	2.03383	4.09491	6.82621e-07	9.97949e-05
TraesCS6A02G274900	SHW-1	up-regulated gene	2.42552	5.37223	8.25177e-05	0.00656885
TraesCS6A02G305800	SHW-1	up-regulated gene	1.03909	2.05492	0.000134999	0.00993532
TraesCS6A02G317600	SHW-1	up-regulated gene	4.53438	23.1732	2.80109e-13	1.6248e-10
TraesCS6A02G326200	SHW-1	up-regulated gene	1.73048	3.31838	0.000165888	0.0117461
TraesCS6A02G334800	SHW-1	up-regulated gene	1.02836	2.0397	3.66986e-08	7.17292e-06
TraesCS6A02G337800	SHW-1	up-regulated gene	1.79708	3.47515	1.67607e-07	2.8167e-05
TraesCS6A02G382800	SHW-1	up-regulated gene	4.06022	16.682	0.000391285	0.0238105
TraesCS6A02G393500	SHW-1	up-regulated gene	1.57556	2.98051	2.81191e-09	7.18911e-07
TraesCS6A02G403200	SHW-1	up-regulated gene	3.52272	11.4933	1.58058e-10	5.23098e-08
TraesCS6B02G002700	SHW-1	up-regulated gene	1.58437	2.99876	5.51029e-05	0.00461577
TraesCS6B02G004800	SHW-1	up-regulated gene	3.24526	9.48247	4.4636e-06	0.00051672
TraesCS6B02G046900	SHW-1	up-regulated gene	4.41348	21.3103	0.00021885	0.0147944
TraesCS6B02G047900	SHW-1	up-regulated gene	2.13221	4.38387	8.66865e-06	0.000920173
TraesCS6B02G052200	SHW-1	up-regulated gene	2.47461	5.55817	1.19545e-05	0.00121677
TraesCS6B02G075200	SHW-1	up-regulated gene	2.36445	5.14956	1.03312e-10	3.64261e-08
TraesCS6B02G080000	SHW-1	up-regulated gene	2.2226	4.66734	0	0
TraesCS6B02G103800	SHW-1	up-regulated gene	2.88216	7.37253	5.18275e-05	0.00437536
TraesCS6B02G103900	SHW-1	up-regulated gene	2.44076	5.42929	0.000408497	0.0246318
TraesCS6B02G114200	SHW-1	up-regulated gene	1.4952	2.81904	0.000192438	0.0132582
TraesCS6B02G125800	SHW-1	up-regulated gene	2.73138	6.64089	0.000112315	0.00856987
TraesCS6B02G127100	SHW-1	up-regulated gene	2.51666	5.72256	1.50213e-13	9.35547e-11
TraesCS6B02G151500	SHW-1	up-regulated gene	1.41989	2.67566	9.01126e-07	0.000127757
TraesCS6B02G175100	SHW-1	up-regulated gene	2.50195	5.66451	1.79831e-11	7.40538e-09
TraesCS6B02G177600	SHW-1	up-regulated gene	1.92115	3.78726	1.42258e-07	2.43625e-05
TraesCS6B02G184400	SHW-1	up-regulated gene	1.07391	2.10513	0.000330425	0.0207992
TraesCS6B02G206900	SHW-1	up-regulated gene	2.90949	7.51352	5.14086e-07	7.67154e-05
TraesCS6B02G210400	SHW-1	up-regulated gene	2.05186	4.14639	3.54549e-07	5.52785e-05
TraesCS6B02G255400	SHW-1	up-regulated gene	1.88106	3.68345	0.000242619	0.0161284
TraesCS6B02G257000	SHW-1	up-regulated gene	3.30696	9.89675	2.35128e-07	3.79196e-05
TraesCS6B02G257100	SHW-1	up-regulated gene	3.12724	8.73763	1.72197e-05	0.00167979
TraesCS6B02G257200	SHW-1	up-regulated gene	3.54788	11.6955	3.70201e-07	5.73871e-05
TraesCS6B02G257300	SHW-1	up-regulated gene	5.38853	41.8899	9.65894e-14	6.31583e-11
TraesCS6B02G258600	SHW-1	up-regulated gene	1.9208	3.78634	3.53957e-09	8.77904e-07
TraesCS6B02G263800	SHW-1	up-regulated gene	2.43279	5.39937	0.000386828	0.0235926
TraesCS6B02G266600	SHW-1	up-regulated gene	1.57714	2.98377	1.18906e-08	2.61281e-06
TraesCS6B02G269000	SHW-1	up-regulated gene	4.12184	17.41	9.04548e-09	2.05892e-06
TraesCS6B02G271500	SHW-1	up-regulated gene	1.10739	2.15456	0.000160226	0.011418
TraesCS6B02G274800	SHW-1	up-regulated gene	2.55233	5.86583	2.73509e-10	8.57825e-08
TraesCS6B02G281000	SHW-1	up-regulated gene	1.6001	3.03163	4.63554e-07	7.00466e-05
TraesCS6B02G281800	SHW-1	up-regulated gene	1.06949	2.0987	0.000228545	0.0153537
TraesCS6B02G284000	SHW-1	up-regulated gene	2.27436	4.83784	3.3452e-06	0.000398803
TraesCS6B02G292800	SHW-1	up-regulated gene	1.02718	2.03803	4.64105e-06	0.000533825
TraesCS6B02G295000	SHW-1	up-regulated gene	3.05824	8.32957	0.000722032	0.039725
TraesCS6B02G295600	SHW-1	up-regulated gene	1.8975	3.72568	9.8258e-05	0.00762673
TraesCS6B02G296400	SHW-1	up-regulated gene	3.38363	10.4369	6.6248e-11	2.4478e-08
TraesCS6B02G302400	SHW-1	up-regulated gene	1.26409	2.40176	9.11797e-11	3.24669e-08
TraesCS6B02G328600	SHW-1	up-regulated gene	1.31812	2.49341	0.000813871	0.0437952
TraesCS6B02G334000	SHW-1	up-regulated gene	1.32613	2.5073	1.81055e-07	3.00989e-05
TraesCS6B02G342600	SHW-1	up-regulated gene	1.28969	2.44475	2.3532e-05	0.00220773
TraesCS6B02G346000	SHW-1	up-regulated gene	2.18755	4.55531	4.82574e-05	0.00411259
TraesCS6B02G346300	SHW-1	up-regulated gene	1.23327	2.35099	7.37697e-05	0.0059485
TraesCS6B02G347400	SHW-1	up-regulated gene	1.79581	3.47211	2.49356e-13	1.48637e-10
TraesCS6B02G347800	SHW-1	up-regulated gene	1.97112	3.92073	1.1785e-05	0.00120066
TraesCS6B02G353200	SHW-1	up-regulated gene	1.76655	3.40239	0	0
TraesCS6B02G365200	SHW-1	up-regulated gene	1.36147	2.56948	8.04712e-12	3.48679e-09
TraesCS6B02G367100	SHW-1	up-regulated gene	2.07772	4.22141	0.000233974	0.0156405
TraesCS6B02G396700	SHW-1	up-regulated gene	2.88405	7.38221	9.0763e-05	0.00712183
TraesCS6B02G396900	SHW-1	up-regulated gene	1.66465	3.17037	0.000785014	0.0425822
TraesCS6B02G398100	SHW-1	up-regulated gene	1.98008	3.94515	9.33811e-11	3.31414e-08
TraesCS6B02G398300	SHW-1	up-regulated gene	1.90705	3.75042	1.27133e-05	0.00129036
TraesCS6B02G414900	SHW-1	up-regulated gene	3.12452	8.72114	0.000152293	0.0109322
TraesCS6B02G416900	SHW-1	up-regulated gene	1.9858	3.96083	3.31239e-07	5.19443e-05
TraesCS6B02G420200	SHW-1	up-regulated gene	3.04884	8.27547	0.00040694	0.0245555
TraesCS6B02G421900	SHW-1	up-regulated gene	8.58063	382.85	0.000379835	0.0232449
TraesCS6B02G473800	SHW-1	up-regulated gene	4.45799	21.978	0	0
TraesCS6D02G021100	SHW-1	up-regulated gene	2.3031	4.93519	2.43794e-12	1.14528e-09
TraesCS6D02G051700	SHW-1	up-regulated gene	1.57443	2.97818	1.75551e-05	0.00170481
TraesCS6D02G059300	SHW-1	up-regulated gene	2.90621	7.49645	5.12679e-12	2.25769e-09
TraesCS6D02G076600	SHW-1	up-regulated gene	2.2288	4.68743	6.73102e-06	0.000736528
TraesCS6D02G083500	SHW-1	up-regulated gene	2.49003	5.6179	1.11919e-11	4.75397e-09
TraesCS6D02G094700	SHW-1	up-regulated gene	4.06784	16.7704	3.83915e-13	2.19159e-10
TraesCS6D02G113500	SHW-1	up-regulated gene	1.15888	2.23284	5.12573e-05	0.00433741
TraesCS6D02G136200	SHW-1	up-regulated gene	2.24721	4.74763	4.55448e-11	1.72417e-08
TraesCS6D02G139000	SHW-1	up-regulated gene	1.23782	2.35842	0.000507662	0.0296066
TraesCS6D02G152300	SHW-1	up-regulated gene	1.41965	2.67521	3.65175e-10	1.11612e-07
TraesCS6D02G157600	SHW-1	up-regulated gene	3.84304	14.3506	4.17626e-05	0.00363372
TraesCS6D02G158100	SHW-1	up-regulated gene	3.17449	9.02855	6.47164e-06	0.000713209
TraesCS6D02G168900	SHW-1	up-regulated gene	1.74825	3.35951	2.24546e-05	0.00212141
TraesCS6D02G197500	SHW-1	up-regulated gene	1.12916	2.18731	8.62643e-05	0.00683344
TraesCS6D02G199100	SHW-1	up-regulated gene	2.49735	5.64645	0.000394667	0.0239758
TraesCS6D02G199500	SHW-1	up-regulated gene	1.65628	3.15203	0.000806022	0.0434378
TraesCS6D02G210500	SHW-1	up-regulated gene	5.50647	45.4584	2.53045e-06	0.000311658
TraesCS6D02G211100	SHW-1	up-regulated gene	3.09534	8.54653	4.06491e-05	0.00355115
TraesCS6D02G211200	SHW-1	up-regulated gene	4.08844	17.0115	2.10022e-06	0.000265956
TraesCS6D02G211400	SHW-1	up-regulated gene	4.03093	16.3468	1.24842e-07	2.17247e-05
TraesCS6D02G212500	SHW-1	up-regulated gene	1.62329	3.08077	1.8117e-06	0.000235958
TraesCS6D02G217800	SHW-1	up-regulated gene	3.24263	9.46519	2.28198e-06	0.00028496
TraesCS6D02G224700	SHW-1	up-regulated gene	1.1731	2.25496	0.000175809	0.0122851
TraesCS6D02G225500	SHW-1	up-regulated gene	1.98241	3.95153	6.55163e-10	1.89507e-07
TraesCS6D02G232400	SHW-1	up-regulated gene	3.68323	12.8458	0	0
TraesCS6D02G240000	SHW-1	up-regulated gene	1.89343	3.71518	6.70076e-08	1.24219e-05
TraesCS6D02G240300	SHW-1	up-regulated gene	3.08843	8.5057	3.57936e-13	2.05415e-10
TraesCS6D02G242100	SHW-1	up-regulated gene	1.93281	3.81798	0.000205005	0.0139989
TraesCS6D02G245800	SHW-1	up-regulated gene	1.27974	2.42796	4.60722e-07	6.97164e-05
TraesCS6D02G246500	SHW-1	up-regulated gene	2.06072	4.17193	0.000587878	0.0333825
TraesCS6D02G247000	SHW-1	up-regulated gene	3.20782	9.23952	2.91563e-10	9.05125e-08
TraesCS6D02G249100	SHW-1	up-regulated gene	1.03926	2.05517	2.40415e-06	0.000298488
TraesCS6D02G255200	SHW-1	up-regulated gene	1.9966	3.99059	1.06551e-09	2.95525e-07
TraesCS6D02G264000	SHW-1	up-regulated gene	1.16406	2.24087	1.49556e-08	3.22071e-06
TraesCS6D02G277500	SHW-1	up-regulated gene	1.54368	2.91537	8.36385e-08	1.51153e-05
TraesCS6D02G277700	SHW-1	up-regulated gene	2.90193	7.47425	2.92088e-05	0.00269117
TraesCS6D02G289800	SHW-1	up-regulated gene	2.52192	5.74344	9.57947e-09	2.1713e-06
TraesCS6D02G291800	SHW-1	up-regulated gene	1.23703	2.35713	7.10248e-05	0.005764
TraesCS6D02G295100	SHW-1	up-regulated gene	1.43095	2.69624	0.00044428	0.0263808
TraesCS6D02G295200	SHW-1	up-regulated gene	1.29805	2.45897	0.000420935	0.0252133
TraesCS6D02G296300	SHW-1	up-regulated gene	2.0154	4.04294	3.91183e-05	0.0034369
TraesCS6D02G296400	SHW-1	up-regulated gene	2.29239	4.89865	4.38645e-11	1.6664e-08
TraesCS6D02G302300	SHW-1	up-regulated gene	1.82936	3.5538	1.08342e-11	4.62022e-09
TraesCS6D02G310500	SHW-1	up-regulated gene	2.17732	4.52311	0.000169937	0.01196
TraesCS6D02G314300	SHW-1	up-regulated gene	1.01356	2.01888	5.27355e-08	9.947e-06
TraesCS6D02G318700	SHW-1	up-regulated gene	2.32372	5.0062	2.36535e-07	3.80896e-05
TraesCS6D02G328200	SHW-1	up-regulated gene	4.85629	28.966	4.38468e-05	0.0037906
TraesCS6D02G346500	SHW-1	up-regulated gene	2.61571	6.12923	6.43696e-06	0.000710113
TraesCS6D02G358200	SHW-1	up-regulated gene	1.03849	2.05407	0.000126063	0.00939299
TraesCS6D02G359300	SHW-1	up-regulated gene	1.17808	2.26275	0.000174297	0.0122032
TraesCS6D02G362100	SHW-1	up-regulated gene	3.95627	15.5222	5.54608e-07	8.18566e-05
TraesCS6D02G367600	SHW-1	up-regulated gene	8.27118	308.939	0.000876386	0.0465097
TraesCS6D02G379200	SHW-1	up-regulated gene	1.23005	2.34575	1.78103e-05	0.00172493
TraesCS6D02G397500	SHW-1	up-regulated gene	2.68312	6.42242	7.79196e-08	1.42703e-05
TraesCS7A02G027100	SHW-1	up-regulated gene	1.19467	2.28893	1.99306e-06	0.000254779
TraesCS7A02G041100	SHW-1	up-regulated gene	1.5936	3.01802	1.20483e-06	0.00016413
TraesCS7A02G057700	SHW-1	up-regulated gene	5.46047	44.0316	2.98954e-06	0.000359581
TraesCS7A02G060800	SHW-1	up-regulated gene	5.68391	51.4077	8.38996e-13	4.37295e-10
TraesCS7A02G125600	SHW-1	up-regulated gene	1.15533	2.22735	0.000167176	0.0118119
TraesCS7A02G127400	SHW-1	up-regulated gene	1.89005	3.70648	0.000559784	0.0320742
TraesCS7A02G127600	SHW-1	up-regulated gene	1.08283	2.11818	1.607e-07	2.70908e-05
TraesCS7A02G154500	SHW-1	up-regulated gene	1.77937	3.43276	0.000531539	0.0307827
TraesCS7A02G160700	SHW-1	up-regulated gene	3.77223	13.6633	3.9047e-07	5.99263e-05
TraesCS7A02G164100	SHW-1	up-regulated gene	2.51806	5.72811	1.25677e-13	7.97614e-11
TraesCS7A02G172000	SHW-1	up-regulated gene	4.27569	19.3692	0.000450421	0.026672
TraesCS7A02G173100	SHW-1	up-regulated gene	2.72293	6.60212	9.49143e-08	1.69543e-05
TraesCS7A02G173900	SHW-1	up-regulated gene	1.47657	2.78287	2.33412e-05	0.00219384
TraesCS7A02G176400	SHW-1	up-regulated gene	2.59605	6.04628	0.000189313	0.0130763
TraesCS7A02G176700	SHW-1	up-regulated gene	2.44687	5.45234	1.9236e-06	0.00024766
TraesCS7A02G177100	SHW-1	up-regulated gene	2.14207	4.41395	3.4245e-08	6.79178e-06
TraesCS7A02G183000	SHW-1	up-regulated gene	2.19246	4.57085	2.48862e-10	7.92035e-08
TraesCS7A02G184600	SHW-1	up-regulated gene	1.75072	3.36525	2.95759e-10	9.0911e-08
TraesCS7A02G195800	SHW-1	up-regulated gene	2.3689	5.16547	1.96661e-09	5.13752e-07
TraesCS7A02G196000	SHW-1	up-regulated gene	1.51005	2.84821	0.000308975	0.0196786
TraesCS7A02G198300	SHW-1	up-regulated gene	1.43496	2.70374	1.86559e-08	3.96221e-06
TraesCS7A02G198800	SHW-1	up-regulated gene	1.06716	2.0953	0.000135898	0.00997428
TraesCS7A02G201100	SHW-1	up-regulated gene	7.57053	190.089	2.15383e-14	1.64808e-11
TraesCS7A02G201200	SHW-1	up-regulated gene	5.13785	35.2086	8.61913e-11	3.09975e-08
TraesCS7A02G201300	SHW-1	up-regulated gene	5.33774	40.4409	2.02362e-08	4.24766e-06
TraesCS7A02G201400	SHW-1	up-regulated gene	5.63174	49.582	2.91789e-11	1.14478e-08
TraesCS7A02G201600	SHW-1	up-regulated gene	4.71314	26.2299	5.07314e-09	1.22723e-06
TraesCS7A02G203900	SHW-1	up-regulated gene	2.204	4.60755	1.8695e-12	9.00459e-10
TraesCS7A02G213000	SHW-1	up-regulated gene	1.29128	2.44745	4.21574e-05	0.00366216
TraesCS7A02G215500	SHW-1	up-regulated gene	2.67337	6.37919	0.000464845	0.0274207
TraesCS7A02G216000	SHW-1	up-regulated gene	2.1481	4.43245	3.65827e-08	7.16324e-06
TraesCS7A02G241100	SHW-1	up-regulated gene	1.39717	2.63384	0.000414034	0.0249138
TraesCS7A02G253700	SHW-1	up-regulated gene	1.93219	3.81635	3.89076e-07	5.97975e-05
TraesCS7A02G265800	SHW-1	up-regulated gene	1.00296	2.00411	7.76006e-06	0.000836404
TraesCS7A02G306600	SHW-1	up-regulated gene	1.53523	2.89835	9.79991e-08	1.74764e-05
TraesCS7A02G308000	SHW-1	up-regulated gene	2.82613	7.09168	0.000123956	0.00926156
TraesCS7A02G330800	SHW-1	up-regulated gene	1.93202	3.81588	3.41154e-05	0.00305964
TraesCS7A02G338500	SHW-1	up-regulated gene	1.44018	2.71354	3.6815e-05	0.00327183
TraesCS7A02G339400	SHW-1	up-regulated gene	1.60625	3.0446	4.68143e-06	0.000537895
TraesCS7A02G346500	SHW-1	up-regulated gene	3.00118	8.00653	0.000187508	0.0129682
TraesCS7A02G352100	SHW-1	up-regulated gene	4.89621	29.7786	8.33074e-11	3.01615e-08
TraesCS7A02G353400	SHW-1	up-regulated gene	1.13136	2.19065	3.38546e-07	5.30132e-05
TraesCS7A02G354300	SHW-1	up-regulated gene	1.51684	2.86163	3.56302e-08	7.02774e-06
TraesCS7A02G361200	SHW-1	up-regulated gene	3.05677	8.32106	0.000538697	0.0311305
TraesCS7A02G368800	SHW-1	up-regulated gene	2.44483	5.44461	0	0
TraesCS7A02G371600	SHW-1	up-regulated gene	2.80001	6.96444	1.18794e-14	9.70969e-12
TraesCS7A02G383900	SHW-1	up-regulated gene	1.84053	3.58142	0.000151827	0.010906
TraesCS7A02G387000	SHW-1	up-regulated gene	2.54595	5.83994	1.57173e-05	0.00154722
TraesCS7A02G387100	SHW-1	up-regulated gene	5.59497	48.334	1.41016e-08	3.06741e-06
TraesCS7A02G391000	SHW-1	up-regulated gene	4.08505	16.9715	0	0
TraesCS7A02G391100	SHW-1	up-regulated gene	1.95787	3.88488	0.000903937	0.047737
TraesCS7A02G392800	SHW-1	up-regulated gene	1.1306	2.1895	1.10112e-07	1.93488e-05
TraesCS7A02G398900	SHW-1	up-regulated gene	2.08251	4.23545	1.037e-08	2.32605e-06
TraesCS7A02G407600	SHW-1	up-regulated gene	1.28943	2.44431	1.98385e-05	0.00189728
TraesCS7A02G450400	SHW-1	up-regulated gene	1.63562	3.10721	1.87628e-14	1.47762e-11
TraesCS7A02G464400	SHW-1	up-regulated gene	1.04698	2.06621	0.00015149	0.010889
TraesCS7A02G467800	SHW-1	up-regulated gene	2.14085	4.41021	3.80683e-08	7.40041e-06
TraesCS7A02G476700	SHW-1	up-regulated gene	1.28123	2.43046	0.000156221	0.011177
TraesCS7A02G476800	SHW-1	up-regulated gene	3.46474	11.0406	1.19349e-13	7.61934e-11
TraesCS7A02G478700	SHW-1	up-regulated gene	1.9362	3.82696	2.62417e-08	5.29203e-06
TraesCS7A02G489000	SHW-1	up-regulated gene	2.49532	5.63855	3.83027e-14	2.75263e-11
TraesCS7A02G508700	SHW-1	up-regulated gene	5.51678	45.7842	1.81707e-10	5.95884e-08
TraesCS7A02G508800	SHW-1	up-regulated gene	3.92839	15.2252	2.78555e-13	1.62452e-10
TraesCS7A02G526600	SHW-1	up-regulated gene	2.69781	6.48817	4.81824e-05	0.00410945
TraesCS7A02G528000	SHW-1	up-regulated gene	1.99553	3.98762	1.43585e-05	0.00143175
TraesCS7A02G528200	SHW-1	up-regulated gene	1.10773	2.15506	0.000353425	0.0219777
TraesCS7A02G537600	SHW-1	up-regulated gene	1.415	2.66659	1.30686e-05	0.00131818
TraesCS7A02G546800	SHW-1	up-regulated gene	3.45598	10.9737	1.27992e-07	2.2237e-05
TraesCS7A02G549000	SHW-1	up-regulated gene	1.86113	3.63293	0.000168484	0.011881
TraesCS7A02G558500	SHW-1	up-regulated gene	1.88098	3.68324	4.66294e-15	4.22764e-12
TraesCS7B02G000200	SHW-1	up-regulated gene	2.13063	4.37908	6.69363e-10	1.93097e-07
TraesCS7B02G027100	SHW-1	up-regulated gene	2.3587	5.12907	1.19871e-12	6.04345e-10
TraesCS7B02G058500	SHW-1	up-regulated gene	1.41003	2.65742	9.19148e-05	0.00718087
TraesCS7B02G065700	SHW-1	up-regulated gene	3.88967	14.822	2.69599e-10	8.50505e-08
TraesCS7B02G072600	SHW-1	up-regulated gene	1.69403	3.23559	4.65453e-05	0.00397926
TraesCS7B02G077800	SHW-1	up-regulated gene	1.02355	2.03291	0.000163886	0.0116327
TraesCS7B02G078300	SHW-1	up-regulated gene	1.48834	2.80566	0.000490031	0.0287649
TraesCS7B02G078400	SHW-1	up-regulated gene	1.59982	3.03106	8.64833e-06	0.000919288
TraesCS7B02G079500	SHW-1	up-regulated gene	3.74511	13.4088	0.00012813	0.00951415
TraesCS7B02G082000	SHW-1	up-regulated gene	2.62172	6.15482	2.20934e-14	1.66691e-11
TraesCS7B02G084400	SHW-1	up-regulated gene	1.41104	2.65928	4.81343e-05	0.00410859
TraesCS7B02G089400	SHW-1	up-regulated gene	2.71207	6.55259	1.9984e-15	1.90805e-12
TraesCS7B02G092300	SHW-1	up-regulated gene	3.15027	8.87822	0.000251691	0.0166801
TraesCS7B02G094700	SHW-1	up-regulated gene	1.4013	2.6414	6.45077e-05	0.00529665
TraesCS7B02G101500	SHW-1	up-regulated gene	1.25945	2.39405	0.000263938	0.0173004
TraesCS7B02G101700	SHW-1	up-regulated gene	1.54361	2.91522	0.000462374	0.0273049
TraesCS7B02G104600	SHW-1	up-regulated gene	1.63542	3.10679	2.53835e-05	0.00236295
TraesCS7B02G105600	SHW-1	up-regulated gene	2.0233	4.06513	0.000503881	0.0294179
TraesCS7B02G107700	SHW-1	up-regulated gene	4.97254	31.3967	2.09022e-09	5.42106e-07
TraesCS7B02G107800	SHW-1	up-regulated gene	4.54477	23.3406	2.2148e-11	9.05138e-09
TraesCS7B02G107900	SHW-1	up-regulated gene	3.17209	9.01352	2.21921e-09	5.72806e-07
TraesCS7B02G108000	SHW-1	up-regulated gene	4.84913	28.8227	1.86818e-06	0.000242259
TraesCS7B02G108300	SHW-1	up-regulated gene	4.33453	20.1755	6.45689e-08	1.20318e-05
TraesCS7B02G108400	SHW-1	up-regulated gene	3.76872	13.6301	2.37139e-07	3.813e-05
TraesCS7B02G110900	SHW-1	up-regulated gene	1.73544	3.32981	3.15384e-07	4.96747e-05
TraesCS7B02G122800	SHW-1	up-regulated gene	1.219	2.32785	4.08126e-06	0.000477078
TraesCS7B02G127700	SHW-1	up-regulated gene	1.0028	2.00389	0.000671397	0.0372048
TraesCS7B02G136100	SHW-1	up-regulated gene	1.64689	3.13157	7.23187e-05	0.00584898
TraesCS7B02G136600	SHW-1	up-regulated gene	1.09648	2.13833	0.000735862	0.0403624
TraesCS7B02G147500	SHW-1	up-regulated gene	1.07355	2.10461	0.000140361	0.0102253
TraesCS7B02G150000	SHW-1	up-regulated gene	1.97301	3.92585	2.98377e-07	4.71335e-05
TraesCS7B02G154100	SHW-1	up-regulated gene	1.25658	2.38929	0.000361069	0.0222989
TraesCS7B02G175300	SHW-1	up-regulated gene	1.31804	2.49328	1.99729e-13	1.21062e-10
TraesCS7B02G175700	SHW-1	up-regulated gene	2.39742	5.2686	0.000138002	0.010076
TraesCS7B02G194400	SHW-1	up-regulated gene	2.51224	5.70506	0.000374171	0.0229634
TraesCS7B02G208200	SHW-1	up-regulated gene	3.20791	9.24013	0.000190737	0.0131662
TraesCS7B02G237100	SHW-1	up-regulated gene	2.06105	4.1729	1.77243e-09	4.66412e-07
TraesCS7B02G241400	SHW-1	up-regulated gene	1.25525	2.38708	0.000609807	0.0343206
TraesCS7B02G243100	SHW-1	up-regulated gene	2.70943	6.54062	0.000562269	0.0321994
TraesCS7B02G256000	SHW-1	up-regulated gene	3.88415	14.7654	2.3336e-06	0.000290733
TraesCS7B02G259400	SHW-1	up-regulated gene	2.10407	4.29921	4.1959e-05	0.00364786
TraesCS7B02G259700	SHW-1	up-regulated gene	2.27277	4.83251	0	0
TraesCS7B02G273600	SHW-1	up-regulated gene	1.86545	3.64382	3.14491e-05	0.00286094
TraesCS7B02G274900	SHW-1	up-regulated gene	1.25406	2.38511	0.000156919	0.0112046
TraesCS7B02G276000	SHW-1	up-regulated gene	4.31375	19.887	1.01485e-12	5.18928e-10
TraesCS7B02G292700	SHW-1	up-regulated gene	2.56659	5.92408	2.83151e-10	8.8293e-08
TraesCS7B02G299500	SHW-1	up-regulated gene	2.28957	4.8891	4.58402e-11	1.72928e-08
TraesCS7B02G307700	SHW-1	up-regulated gene	1.29119	2.4473	0.000303751	0.0194147
TraesCS7B02G312000	SHW-1	up-regulated gene	1.8439	3.58979	0.00057659	0.0328452
TraesCS7B02G312500	SHW-1	up-regulated gene	1.16659	2.24481	0.000586147	0.0333193
TraesCS7B02G326100	SHW-1	up-regulated gene	1.79275	3.46475	0.00084116	0.0449943
TraesCS7B02G333700	SHW-1	up-regulated gene	1.18063	2.26676	0.000432159	0.0257603
TraesCS7B02G350200	SHW-1	up-regulated gene	1.81222	3.51182	2.76821e-08	5.56174e-06
TraesCS7B02G354400	SHW-1	up-regulated gene	2.41224	5.323	2.82127e-06	0.000342782
TraesCS7B02G364900	SHW-1	up-regulated gene	1.39852	2.63631	7.52475e-09	1.74217e-06
TraesCS7B02G368400	SHW-1	up-regulated gene	10.376	1328.87	2.96925e-05	0.0027204
TraesCS7B02G369200	SHW-1	up-regulated gene	1.69372	3.23489	0.000166818	0.0117943
TraesCS7B02G377100	SHW-1	up-regulated gene	1.5359	2.8997	0.000164718	0.0116842
TraesCS7B02G378300	SHW-1	up-regulated gene	2.54388	5.83153	0	0
TraesCS7B02G381400	SHW-1	up-regulated gene	1.49511	2.81886	0.00012726	0.00946909
TraesCS7B02G400300	SHW-1	up-regulated gene	1.44638	2.72523	0.000241908	0.0161109
TraesCS7B02G417700	SHW-1	up-regulated gene	4.05378	16.6077	5.48941e-10	1.62263e-07
TraesCS7B02G418400	SHW-1	up-regulated gene	2.62966	6.18878	0.000950106	0.0498095
TraesCS7B02G418500	SHW-1	up-regulated gene	3.65501	12.597	2.07797e-10	6.75284e-08
TraesCS7B02G419400	SHW-1	up-regulated gene	4.41725	21.3661	1.06725e-08	2.38893e-06
TraesCS7B02G440900	SHW-1	up-regulated gene	1.98978	3.97177	0.000292159	0.0187851
TraesCS7B02G441100	SHW-1	up-regulated gene	1.18329	2.27095	0.000165899	0.0117461
TraesCS7B02G444000	SHW-1	up-regulated gene	3.74067	13.3676	0.000107017	0.00820456
TraesCS7B02G444800	SHW-1	up-regulated gene	2.60629	6.08936	7.58339e-06	0.000820641
TraesCS7B02G449000	SHW-1	up-regulated gene	2.92011	7.56905	2.01629e-07	3.30607e-05
TraesCS7B02G449400	SHW-1	up-regulated gene	2.6994	6.49532	0.000105334	0.0081176
TraesCS7B02G455700	SHW-1	up-regulated gene	2.11323	4.32657	2.20547e-05	0.00208911
TraesCS7B02G469000	SHW-1	up-regulated gene	3.02441	8.13652	2.10414e-09	5.44408e-07
TraesCS7B02G470500	SHW-1	up-regulated gene	2.28556	4.87552	2.09842e-06	0.000265956
TraesCS7B02G476100	SHW-1	up-regulated gene	3.07025	8.39917	9.84931e-06	0.00102672
TraesCS7B02G483400	SHW-1	up-regulated gene	1.65974	3.1596	3.0866e-09	7.81727e-07
TraesCS7D02G028000	SHW-1	up-regulated gene	1.46624	2.763	1.33295e-05	0.0013428
TraesCS7D02G034700	SHW-1	up-regulated gene	3.44285	10.8743	1.69498e-08	3.62124e-06
TraesCS7D02G034800	SHW-1	up-regulated gene	9.03608	524.965	0.000183588	0.012738
TraesCS7D02G036800	SHW-1	up-regulated gene	1.52968	2.88722	9.45287e-07	0.000133315
TraesCS7D02G052400	SHW-1	up-regulated gene	3.49721	11.2919	1.30304e-05	0.00131635
TraesCS7D02G055600	SHW-1	up-regulated gene	3.4872	11.2137	6.25688e-11	2.3198e-08
TraesCS7D02G057000	SHW-1	up-regulated gene	1.26252	2.39915	6.86564e-06	0.00074898
TraesCS7D02G063900	SHW-1	up-regulated gene	1.0698	2.09914	1.08134e-08	2.41047e-06
TraesCS7D02G067400	SHW-1	up-regulated gene	2.85351	7.22759	1.85407e-14	1.47087e-11
TraesCS7D02G068200	SHW-1	up-regulated gene	3.55708	11.7703	5.50498e-06	0.000620625
TraesCS7D02G084800	SHW-1	up-regulated gene	1.12804	2.18562	0.000328986	0.0207234
TraesCS7D02G085200	SHW-1	up-regulated gene	1.80947	3.50513	5.04753e-06	0.000574455
TraesCS7D02G113800	SHW-1	up-regulated gene	3.27311	9.66729	3.00273e-05	0.00273853
TraesCS7D02G119800	SHW-1	up-regulated gene	1.60317	3.03811	0.000855731	0.0455479
TraesCS7D02G147500	SHW-1	up-regulated gene	3.09699	8.55631	9.11023e-05	0.00713807
TraesCS7D02G150500	SHW-1	up-regulated gene	2.03887	4.10925	0.000588933	0.0334072
TraesCS7D02G150600	SHW-1	up-regulated gene	2.27402	4.8367	3.37588e-05	0.0030327
TraesCS7D02G151600	SHW-1	up-regulated gene	1.02882	2.04036	6.53322e-06	0.000719261
TraesCS7D02G152000	SHW-1	up-regulated gene	8.82177	452.499	0.000355395	0.0220494
TraesCS7D02G161100	SHW-1	up-regulated gene	3.71316	13.1151	3.14748e-13	1.81596e-10
TraesCS7D02G161200	SHW-1	up-regulated gene	5.12081	34.7951	0	0
TraesCS7D02G161800	SHW-1	up-regulated gene	5.88335	59.029	2.33676e-11	9.44254e-09
TraesCS7D02G176000	SHW-1	up-regulated gene	2.29878	4.92043	0.000726661	0.039939
TraesCS7D02G177700	SHW-1	up-regulated gene	1.66876	3.17942	3.79553e-06	0.000447545
TraesCS7D02G178000	SHW-1	up-regulated gene	2.61723	6.13571	0.000128231	0.00951508
TraesCS7D02G180900	SHW-1	up-regulated gene	3.34029	10.1281	2.86583e-07	4.54701e-05
TraesCS7D02G186100	SHW-1	up-regulated gene	2.25665	4.7788	1.33122e-10	4.57408e-08
TraesCS7D02G197300	SHW-1	up-regulated gene	1.74503	3.35202	1.95951e-07	3.24253e-05
TraesCS7D02G197500	SHW-1	up-regulated gene	2.62742	6.1792	1.57955e-08	3.39479e-06
TraesCS7D02G204200	SHW-1	up-regulated gene	6.22012	74.549	1.74311e-09	4.59818e-07
TraesCS7D02G204300	SHW-1	up-regulated gene	4.40469	21.1809	6.69775e-11	2.4663e-08
TraesCS7D02G204400	SHW-1	up-regulated gene	5.43695	43.3197	8.32551e-09	1.91116e-06
TraesCS7D02G204500	SHW-1	up-regulated gene	5.22897	37.5038	4.90596e-10	1.4703e-07
TraesCS7D02G204600	SHW-1	up-regulated gene	9.83734	914.819	5.9259e-05	0.00491809
TraesCS7D02G204700	SHW-1	up-regulated gene	5.2241	37.3777	1.42907e-10	4.83336e-08
TraesCS7D02G207000	SHW-1	up-regulated gene	1.89256	3.71294	2.55018e-12	1.18596e-09
TraesCS7D02G217500	SHW-1	up-regulated gene	1.08541	2.12198	9.13077e-05	0.00714785
TraesCS7D02G217800	SHW-1	up-regulated gene	2.34364	5.07581	0.000656092	0.0364503
TraesCS7D02G229200	SHW-1	up-regulated gene	2.57876	5.97424	6.73924e-06	0.00073668
TraesCS7D02G252300	SHW-1	up-regulated gene	2.09343	4.26762	3.55452e-08	7.02382e-06
TraesCS7D02G258000	SHW-1	up-regulated gene	1.13329	2.19358	0.000113175	0.00861112
TraesCS7D02G273100	SHW-1	up-regulated gene	1.94879	3.86052	0.00045277	0.0267817
TraesCS7D02G277500	SHW-1	up-regulated gene	1.36748	2.5802	7.81365e-11	2.84805e-08
TraesCS7D02G304800	SHW-1	up-regulated gene	2.86026	7.26148	3.98817e-05	0.00349259
TraesCS7D02G315000	SHW-1	up-regulated gene	2.49164	5.62417	0.000135148	0.00993954
TraesCS7D02G333100	SHW-1	up-regulated gene	1.3214	2.49909	2.2907e-05	0.00215965
TraesCS7D02G339000	SHW-1	up-regulated gene	2.31297	4.96907	8.66909e-05	0.00685214
TraesCS7D02G341100	SHW-1	up-regulated gene	3.56504	11.8354	0.00028527	0.01843
TraesCS7D02G354200	SHW-1	up-regulated gene	2.18757	4.55538	0	0
TraesCS7D02G357300	SHW-1	up-regulated gene	1.60088	3.03328	1.5314e-06	0.000203479
TraesCS7D02G358000	SHW-1	up-regulated gene	1.72097	3.29659	1.08724e-06	0.000150197
TraesCS7D02G370800	SHW-1	up-regulated gene	4.45361	21.9114	6.91381e-11	2.53721e-08
TraesCS7D02G383500	SHW-1	up-regulated gene	3.25152	9.52368	4.12059e-05	0.00359107
TraesCS7D02G386500	SHW-1	up-regulated gene	3.51904	11.464	0	0
TraesCS7D02G386600	SHW-1	up-regulated gene	4.24757	18.9953	4.88498e-15	4.35575e-12
TraesCS7D02G401000	SHW-1	up-regulated gene	1.14986	2.21892	5.17673e-05	0.00437371
TraesCS7D02G405800	SHW-1	up-regulated gene	1.38038	2.60336	3.8783e-05	0.00342425
TraesCS7D02G428800	SHW-1	up-regulated gene	1.56552	2.95984	2.46778e-06	0.000305684
TraesCS7D02G439400	SHW-1	up-regulated gene	1.451	2.73398	8.38195e-05	0.00665933
TraesCS7D02G439800	SHW-1	up-regulated gene	1.76412	3.39666	5.86733e-11	2.19042e-08
TraesCS7D02G443400	SHW-1	up-regulated gene	3.11703	8.67598	0.00016366	0.0116244
TraesCS7D02G455200	SHW-1	up-regulated gene	2.06177	4.17499	1.0392e-11	4.44923e-09
TraesCS7D02G463700	SHW-1	up-regulated gene	2.48901	5.61393	0	0
TraesCS7D02G463900	SHW-1	up-regulated gene	2.53883	5.81118	6.88454e-05	0.00560166
TraesCS7D02G466100	SHW-1	up-regulated gene	1.86168	3.63431	2.43302e-05	0.00227274
TraesCS7D02G490300	SHW-1	up-regulated gene	2.47495	5.55948	3.40649e-05	0.00305765
TraesCS7D02G495500	SHW-1	up-regulated gene	2.01628	4.0454	0.000588584	0.033405
TraesCS7D02G497300	SHW-1	up-regulated gene	4.54018	23.2665	1.5295e-10	5.07751e-08
TraesCS7D02G497400	SHW-1	up-regulated gene	3.1943	9.15333	1.77747e-08	3.7825e-06
TraesCS7D02G497800	SHW-1	up-regulated gene	4.34085	20.264	1.17226e-10	4.09035e-08
TraesCS7D02G512800	SHW-1	up-regulated gene	1.0255	2.03566	0.000208566	0.014206
TraesCS7D02G514800	SHW-1	up-regulated gene	1.84698	3.59748	2.97382e-05	0.0027204
TraesCS7D02G516100	SHW-1	up-regulated gene	1.40836	2.65436	0.000523443	0.0303955
TraesCS7D02G523500	SHW-1	up-regulated gene	1.55229	2.93281	2.62492e-05	0.00243512
TraesCS7D02G531200	SHW-1	up-regulated gene	1.92699	3.80262	3.75974e-05	0.00333587
TraesCS7D02G532100	SHW-1	up-regulated gene	4.7038	26.0607	3.13699e-07	4.94814e-05
TraesCS7D02G532900	SHW-1	up-regulated gene	2.70462	6.51886	6.49279e-08	1.20664e-05
TraesCS7D02G536900	SHW-1	up-regulated gene	1.59725	3.02567	0.000682964	0.0377875
TraesCS7D02G551400	SHW-1	up-regulated gene	1.32337	2.5025	2.06255e-07	3.37167e-05
TraesCSU02G003300	SHW-1	up-regulated gene	1.24231	2.36576	5.23039e-06	0.000590903
TraesCSU02G009000	SHW-1	up-regulated gene	3.54515	11.6734	1.90348e-05	0.00182875
TraesCSU02G031600	SHW-1	up-regulated gene	4.0499	16.5631	0	0
TraesCSU02G052900	SHW-1	up-regulated gene	2.32841	5.02253	1.21014e-14	9.81681e-12
TraesCSU02G059700	SHW-1	up-regulated gene	2.31387	4.97213	2.81819e-11	1.1097e-08
TraesCSU02G072800	SHW-1	up-regulated gene	2.16104	4.47238	5.18511e-10	1.54538e-07
TraesCSU02G097600	SHW-1	up-regulated gene	2.93906	7.66911	1.77636e-15	1.7266e-12
TraesCSU02G099800	SHW-1	up-regulated gene	5.21696	37.1931	1.55431e-15	1.5385e-12
TraesCSU02G110100	SHW-1	up-regulated gene	3.58213	11.9765	1.62246e-05	0.00159426
TraesCSU02G122000	SHW-1	up-regulated gene	2.69032	6.45454	0	0
TraesCSU02G146600	SHW-1	up-regulated gene	4.28518	19.497	0	0
TraesCSU02G152800	SHW-1	up-regulated gene	2.52317	5.74845	0.000289075	0.0186423
TraesCSU02G190700	SHW-1	up-regulated gene	2.24879	4.75283	0.000190928	0.013171
TraesCSU02G201300	SHW-1	up-regulated gene	1.7423	3.34567	0.000378427	0.0231719
TraesCSU02G207900	SHW-1	up-regulated gene	1.81713	3.5238	2.10665e-10	6.82548e-08
TraesCSU02G234800	SHW-1	up-regulated gene	1.92086	3.78648	0.00053298	0.0308496
TraesCSU02G238200	SHW-1	up-regulated gene	3.84619	14.382	3.79879e-09	9.33612e-07
TraesCSU02G246000	SHW-1	up-regulated gene	1.37393	2.59175	4.44968e-06	0.000516081
TraesCSU02G253400	SHW-1	up-regulated gene	1.99657	3.99051	5.65672e-05	0.0047144
TraesCS1A02G024000	SHW-1	down-regulated gene	-1.74175	-3.34441	0.000432885	0.0257893
TraesCS1A02G041900	SHW-1	down-regulated gene	-1.66629	-3.17397	0.000123697	0.00924865
TraesCS1A02G175500	SHW-1	down-regulated gene	-2.19341	-4.57384	6.5386e-05	0.00535654
TraesCS1A02G340100	SHW-1	down-regulated gene	-1.66258	-3.16582	1.02148e-09	2.84042e-07
TraesCS1A02G416700	SHW-1	down-regulated gene	-1.1032	-2.14831	0.000118497	0.00895916
TraesCS1A02G420100	SHW-1	down-regulated gene	-1.00444	-2.00616	0.000772027	0.0420044
TraesCS1B02G053900	SHW-1	down-regulated gene	-1.95329	-3.87257	1.08887e-05	0.00111885
TraesCS1B02G352400	SHW-1	down-regulated gene	-2.01085	-4.03019	0	0
TraesCS1B02G367500	SHW-1	down-regulated gene	-1.7087	-3.26865	0.00085482	0.0455219
TraesCS1B02G388700	SHW-1	down-regulated gene	-1.14883	-2.21734	5.94791e-05	0.00493256
TraesCS1B02G468400	SHW-1	down-regulated gene	-1.47905	-2.78764	0.000553779	0.0318485
TraesCS1B02G475700	SHW-1	down-regulated gene	-2.9539	-7.74842	0.000335111	0.0210451
TraesCS1D02G005800	SHW-1	down-regulated gene	-1.74309	-3.34751	0.000885541	0.0469032
TraesCS1D02G026600	SHW-1	down-regulated gene	-1.24018	-2.36228	0.000102983	0.0079591
TraesCS1D02G026800	SHW-1	down-regulated gene	-2.40669	-5.30258	0.00012926	0.00956514
TraesCS1D02G086300	SHW-1	down-regulated gene	-2.14558	-4.4247	1.12989e-05	0.00115769
TraesCS1D02G147900	SHW-1	down-regulated gene	-2.86124	-7.2664	0.000787356	0.0426449
TraesCS1D02G163800	SHW-1	down-regulated gene	-2.6992	-6.49442	5.59069e-05	0.00467585
TraesCS1D02G296500	SHW-1	down-regulated gene	-1.88585	-3.6957	1.28877e-05	0.00130316
TraesCS1D02G342100	SHW-1	down-regulated gene	-1.48416	-2.79755	1.17906e-10	4.09035e-08
TraesCS1D02G424500	SHW-1	down-regulated gene	-3.5141	-11.4248	1.00723e-05	0.00104492
TraesCS1D02G453900	SHW-1	down-regulated gene	-1.71801	-3.28983	1.45435e-07	2.48277e-05
TraesCS2A02G017600	SHW-1	down-regulated gene	-1.44149	-2.71602	0.000123076	0.00922761
TraesCS2A02G111700	SHW-1	down-regulated gene	-1.13965	-2.20328	0.000364264	0.0224319
TraesCS2A02G306800	SHW-1	down-regulated gene	-1.40988	-2.65715	1.85597e-05	0.00179108
TraesCS2A02G379900	SHW-1	down-regulated gene	-1.4794	-2.78832	0.000173401	0.0121483
TraesCS2A02G433500	SHW-1	down-regulated gene	-2.60133	-6.06848	0.000509699	0.0296932
TraesCS2A02G455000	SHW-1	down-regulated gene	-1.78979	-3.45766	0.000375574	0.0230233
TraesCS2A02G458600	SHW-1	down-regulated gene	-2.18028	-4.53241	8.01906e-08	1.45654e-05
TraesCS2A02G458800	SHW-1	down-regulated gene	-1.7902	-3.45862	0.000452298	0.0267685
TraesCS2A02G484600	SHW-1	down-regulated gene	-2.76342	-6.79003	0.000137142	0.0100315
TraesCS2B02G026200	SHW-1	down-regulated gene	-1.38582	-2.61321	9.18676e-05	0.00718087
TraesCS2B02G268600	SHW-1	down-regulated gene	-1.5077	-2.84356	0.000209661	0.0142717
TraesCS2B02G338500	SHW-1	down-regulated gene	-1.28283	-2.43315	0.000577803	0.0328623
TraesCS2B02G419600	SHW-1	down-regulated gene	-1.66421	-3.16939	1.04106e-05	0.00107587
TraesCS2B02G454500	SHW-1	down-regulated gene	-2.54282	-5.82725	0.000372765	0.0228902
TraesCS2B02G480500	SHW-1	down-regulated gene	-1.96153	-3.89474	1.29821e-06	0.000175741
TraesCS2B02G480600	SHW-1	down-regulated gene	-1.72433	-3.30427	0.000297655	0.019093
TraesCS2B02G587500	SHW-1	down-regulated gene	-1.25053	-2.37928	0.000793693	0.0429234
TraesCS2B02G621000	SHW-1	down-regulated gene	-1.3949	-2.62969	9.88459e-07	0.00013846
TraesCS2D02G070200	SHW-1	down-regulated gene	-2.9553	-7.75594	7.28527e-07	0.000106075
TraesCS2D02G364700	SHW-1	down-regulated gene	-2.40815	-5.30795	4.73985e-06	0.00054345
TraesCS2D02G376100	SHW-1	down-regulated gene	-1.08892	-2.12715	4.99962e-05	0.00424068
TraesCS2D02G399000	SHW-1	down-regulated gene	-2.73255	-6.64627	6.87133e-09	1.61515e-06
TraesCS2D02G431500	SHW-1	down-regulated gene	-3.03929	-8.22085	5.81268e-06	0.000648538
TraesCS2D02G467500	SHW-1	down-regulated gene	-1.01179	-2.01641	0.000827078	0.044351
TraesCS2D02G498300	SHW-1	down-regulated gene	-1.5924	-3.0155	9.98862e-05	0.00774754
TraesCS2D02G558100	SHW-1	down-regulated gene	-2.93736	-7.66006	0.000326994	0.0206314
TraesCS3A02G095900	SHW-1	down-regulated gene	-7.15775	-142.79	1.44749e-06	0.000193281
TraesCS3A02G537100	SHW-1	down-regulated gene	-2.59375	-6.03665	2.97238e-05	0.0027204
TraesCS3B02G033400	SHW-1	down-regulated gene	-6.2789	-77.6491	3.43164e-07	5.36584e-05
TraesCS3B02G084700	SHW-1	down-regulated gene	-1.49724	-2.82302	0.000939848	0.0493436
TraesCS3B02G153400	SHW-1	down-regulated gene	-1.53892	-2.90578	0.000349767	0.0217923
TraesCS3B02G244500	SHW-1	down-regulated gene	-1.75248	-3.36938	0.00057631	0.0328452
TraesCS3B02G259500	SHW-1	down-regulated gene	-1.53965	-2.90724	0.000280579	0.0181813
TraesCS3B02G264200	SHW-1	down-regulated gene	-1.6377	-3.1117	0.000760613	0.0414461
TraesCS3B02G316800	SHW-1	down-regulated gene	-4.49009	-22.4725	0.000334262	0.021004
TraesCS3B02G487900	SHW-1	down-regulated gene	-1.58372	-2.99741	1.36787e-05	0.00137157
TraesCS3B02G582600	SHW-1	down-regulated gene	-1.51833	-2.86459	1.18795e-08	2.61281e-06
TraesCS3B02G597900	SHW-1	down-regulated gene	-1.58758	-3.00546	7.33199e-06	0.000794233
TraesCS3B02G608500	SHW-1	down-regulated gene	-1.53067	-2.88919	1.45444e-10	4.88849e-08
TraesCS3D02G024700	SHW-1	down-regulated gene	-1.37065	-2.58587	2.51159e-05	0.00234005
TraesCS3D02G046700	SHW-1	down-regulated gene	-1.28207	-2.43188	0.000218097	0.0147528
TraesCS3D02G136100	SHW-1	down-regulated gene	-1.35431	-2.55675	1.77006e-05	0.00171584
TraesCS3D02G273600	SHW-1	down-regulated gene	-1.0333	-2.0467	3.80434e-07	5.87202e-05
TraesCS3D02G398700	SHW-1	down-regulated gene	-1.36441	-2.57471	4.48984e-05	0.00386529
TraesCS3D02G460200	SHW-1	down-regulated gene	-1.56254	-2.95374	0.000170629	0.011993
TraesCS3D02G464600	SHW-1	down-regulated gene	-1.60166	-3.03492	6.6824e-06	0.000732694
TraesCS3D02G510300	SHW-1	down-regulated gene	-1.62281	-3.07974	0.000256963	0.0169152
TraesCS3D02G521100	SHW-1	down-regulated gene	-1.67296	-3.18867	7.32678e-07	0.000106392
TraesCS3D02G521200	SHW-1	down-regulated gene	-1.63336	-3.10236	7.82557e-07	0.000112725
TraesCS3D02G534100	SHW-1	down-regulated gene	-1.99807	-3.99465	2.29848e-07	3.71792e-05
TraesCS3D02G534200	SHW-1	down-regulated gene	-1.36667	-2.57875	0.000141651	0.0103054
TraesCS3D02G540900	SHW-1	down-regulated gene	-1.44325	-2.71933	7.86804e-06	0.000845508
TraesCS4A02G066100	SHW-1	down-regulated gene	-1.39274	-2.62576	0.00057714	0.0328577
TraesCS4A02G092100	SHW-1	down-regulated gene	-1.3955	-2.63079	8.59281e-07	0.000122631
TraesCS4A02G092900	SHW-1	down-regulated gene	-1.77303	-3.4177	2.0034e-08	4.21343e-06
TraesCS4A02G119900	SHW-1	down-regulated gene	-4.07138	-16.8115	0.000264366	0.017318
TraesCS4A02G200000	SHW-1	down-regulated gene	-1.74502	-3.352	0.000891258	0.0471597
TraesCS4A02G204800	SHW-1	down-regulated gene	-1.17331	-2.25528	0.000345542	0.0215739
TraesCS4A02G218400	SHW-1	down-regulated gene	-2.37824	-5.19904	1.3705e-10	4.6645e-08
TraesCS4A02G248900	SHW-1	down-regulated gene	-4.38513	-20.8956	0.000220662	0.0149076
TraesCS4A02G255700	SHW-1	down-regulated gene	-1.88327	-3.6891	8.14972e-07	0.000117081
TraesCS4A02G325000	SHW-1	down-regulated gene	-1.46129	-2.75354	6.33471e-05	0.00521724
TraesCS4A02G336300	SHW-1	down-regulated gene	-1.37772	-2.59858	0.000396911	0.0240444
TraesCS4A02G359200	SHW-1	down-regulated gene	-1.60365	-3.03911	0.000303617	0.0194147
TraesCS4A02G392300	SHW-1	down-regulated gene	-1.11708	-2.16907	0.000555867	0.0319345
TraesCS4A02G392500	SHW-1	down-regulated gene	-1.10871	-2.15653	2.14361e-08	4.44841e-06
TraesCS4A02G392600	SHW-1	down-regulated gene	-1.21074	-2.31456	0.000408663	0.0246318
TraesCS4A02G440500	SHW-1	down-regulated gene	-1.07048	-2.10014	0.000322243	0.0203913
TraesCS4A02G473400	SHW-1	down-regulated gene	-1.19733	-2.29314	0.000764026	0.0416111
TraesCS4B02G059500	SHW-1	down-regulated gene	-1.70162	-3.25266	0.000156743	0.0111996
TraesCS4B02G065700	SHW-1	down-regulated gene	-1.66339	-3.16759	7.7485e-05	0.00621428
TraesCS4B02G077900	SHW-1	down-regulated gene	-1.02654	-2.03713	7.44857e-07	0.00010787
TraesCS4B02G086600	SHW-1	down-regulated gene	-2.0279	-4.0781	0.000237884	0.0158625
TraesCS4B02G097200	SHW-1	down-regulated gene	-1.86346	-3.63878	8.69328e-10	2.46175e-07
TraesCS4B02G115400	SHW-1	down-regulated gene	-2.06038	-4.17097	2.16501e-06	0.00027288
TraesCS4B02G208900	SHW-1	down-regulated gene	-1.56776	-2.96443	0.000577418	0.0328577
TraesCS4B02G211700	SHW-1	down-regulated gene	-3.02428	-8.13577	2.92966e-12	1.34504e-09
TraesCS4B02G212300	SHW-1	down-regulated gene	-1.1174	-2.16956	1.8493e-05	0.00178624
TraesCS4B02G225400	SHW-1	down-regulated gene	-1.65679	-3.15313	1.56969e-06	0.000207798
TraesCS4B02G382700	SHW-1	down-regulated gene	-2.49847	-5.65085	1.67562e-05	0.00163903
TraesCS4B02G394300	SHW-1	down-regulated gene	-2.15271	-4.44663	0.000817763	0.0439389
TraesCS4D02G059000	SHW-1	down-regulated gene	-3.63235	-12.4007	0.000208542	0.014206
TraesCS4D02G093600	SHW-1	down-regulated gene	-2.17896	-4.52826	1.10106e-10	3.86257e-08
TraesCS4D02G186500	SHW-1	down-regulated gene	-1.62325	-3.08068	3.63055e-06	0.000429499
TraesCS4D02G195100	SHW-1	down-regulated gene	-1.36171	-2.56989	0.000214328	0.0145526
TraesCS4D02G212300	SHW-1	down-regulated gene	-1.14959	-2.2185	2.61081e-05	0.00242412
TraesCS4D02G214100	SHW-1	down-regulated gene	-1.29966	-2.4617	4.88518e-07	7.34077e-05
TraesCS4D02G357900	SHW-1	down-regulated gene	-2.28561	-4.87569	4.06724e-09	9.95054e-07
TraesCS5A02G159900	SHW-1	down-regulated gene	-1.04367	-2.06146	8.64403e-05	0.00683734
TraesCS5A02G196400	SHW-1	down-regulated gene	-2.53677	-5.80289	0.000571869	0.0326798
TraesCS5A02G231100	SHW-1	down-regulated gene	-1.60807	-3.04845	8.74789e-08	1.57303e-05
TraesCS5A02G314700	SHW-1	down-regulated gene	-1.11419	-2.16473	1.9367e-05	0.0018557
TraesCS5A02G366100	SHW-1	down-regulated gene	-1.44975	-2.73161	5.54208e-06	0.00062156
TraesCS5A02G369900	SHW-1	down-regulated gene	-3.84136	-14.3339	0.000181716	0.0126406
TraesCS5A02G391500	SHW-1	down-regulated gene	-4.55523	-23.5105	2.93412e-06	0.0003541
TraesCS5A02G478800	SHW-1	down-regulated gene	-1.30717	-2.47455	0.000255024	0.0168081
TraesCS5A02G513700	SHW-1	down-regulated gene	-1.79077	-3.46	3.87994e-05	0.00342425
TraesCS5B02G046900	SHW-1	down-regulated gene	-1.92039	-3.78526	8.45182e-09	1.93604e-06
TraesCS5B02G157600	SHW-1	down-regulated gene	-1.2396	-2.36134	0.000142456	0.010343
TraesCS5B02G187200	SHW-1	down-regulated gene	-1.57188	-2.97292	0.000821468	0.044116
TraesCS5B02G208000	SHW-1	down-regulated gene	-1.3021	-2.46587	9.27452e-07	0.000131145
TraesCS5B02G232400	SHW-1	down-regulated gene	-1.09004	-2.1288	3.33638e-05	0.00300877
TraesCS5B02G254200	SHW-1	down-regulated gene	-3.17626	-9.03959	7.59177e-06	0.000820725
TraesCS5B02G257000	SHW-1	down-regulated gene	-1.27135	-2.41387	6.71424e-06	0.000735438
TraesCS5B02G372100	SHW-1	down-regulated gene	-2.10175	-4.29231	4.51372e-06	0.000521402
TraesCS5B02G491800	SHW-1	down-regulated gene	-1.80052	-3.48347	5.06882e-06	0.00057627
TraesCS5B02G513700	SHW-1	down-regulated gene	-2.03215	-4.09015	0.000421581	0.0252133
TraesCS5D02G017100	SHW-1	down-regulated gene	-4.63325	-24.8169	0.00090075	0.0476387
TraesCS5D02G032000	SHW-1	down-regulated gene	-1.07672	-2.10923	0.000902255	0.0476948
TraesCS5D02G050800	SHW-1	down-regulated gene	-2.43853	-5.42089	0.000130655	0.00966179
TraesCS5D02G118200	SHW-1	down-regulated gene	-3.16666	-8.97963	2.9753e-05	0.0027204
TraesCS5D02G165000	SHW-1	down-regulated gene	-1.66545	-3.17214	5.82155e-05	0.0048352
TraesCS5D02G240800	SHW-1	down-regulated gene	-1.19135	-2.28366	9.21412e-05	0.00718814
TraesCS5D02G379200	SHW-1	down-regulated gene	-2.99597	-7.97767	0	0
TraesCS5D02G492300	SHW-1	down-regulated gene	-2.30639	-4.94644	7.74352e-06	0.000835456
TraesCS5D02G558800	SHW-1	down-regulated gene	-1.95755	-3.88401	0.000288984	0.0186423
TraesCS6A02G023100	SHW-1	down-regulated gene	-3.25985	-9.57884	1.15087e-05	0.00117695
TraesCS6A02G023200	SHW-1	down-regulated gene	-1.04829	-2.06808	6.57384e-05	0.00537317
TraesCS6A02G023300	SHW-1	down-regulated gene	-1.96103	-3.89341	1.06302e-06	0.000147797
TraesCS6A02G062000	SHW-1	down-regulated gene	-1.71263	-3.27759	2.40337e-06	0.000298488
TraesCS6A02G074700	SHW-1	down-regulated gene	-1.468	-2.76638	6.31337e-05	0.00520363
TraesCS6A02G091400	SHW-1	down-regulated gene	-4.58538	-24.007	0.000559151	0.0320549
TraesCS6A02G106000	SHW-1	down-regulated gene	-1.49337	-2.81547	1.62464e-07	2.73454e-05
TraesCS6A02G217000	SHW-1	down-regulated gene	-1.55176	-2.93174	0.000641042	0.0357614
TraesCS6A02G286400	SHW-1	down-regulated gene	-1.27292	-2.4165	0.000591721	0.0335269
TraesCS6A02G295000	SHW-1	down-regulated gene	-2.61266	-6.11631	0.000235281	0.0157181
TraesCS6A02G405700	SHW-1	down-regulated gene	-1.17837	-2.26321	2.10294e-07	3.4325e-05
TraesCS6B02G031300	SHW-1	down-regulated gene	-2.44469	-5.44409	5.32907e-15	4.63676e-12
TraesCS6B02G031600	SHW-1	down-regulated gene	-1.55527	-2.9389	5.17374e-05	0.00437371
TraesCS6B02G031700	SHW-1	down-regulated gene	-2.10744	-4.30925	1.4578e-09	3.92227e-07
TraesCS6B02G086500	SHW-1	down-regulated gene	-5.43884	-43.3764	0.000630708	0.0352945
TraesCS6B02G132100	SHW-1	down-regulated gene	-4.39964	-21.1068	1.41386e-06	0.000189024
TraesCS6B02G139400	SHW-1	down-regulated gene	-1.44009	-2.71338	0.000414499	0.024914
TraesCS6B02G172000	SHW-1	down-regulated gene	-1.89673	-3.72369	8.59266e-05	0.00681169
TraesCS6B02G210600	SHW-1	down-regulated gene	-2.41981	-5.351	0.0004858	0.0285477
TraesCS6B02G374100	SHW-1	down-regulated gene	-1.93254	-3.81727	5.10669e-10	1.52622e-07
TraesCS6B02G383800	SHW-1	down-regulated gene	-3.09595	-8.55014	3.46466e-07	5.40964e-05
TraesCS6B02G421500	SHW-1	down-regulated gene	-1.05595	-2.07909	0.000232508	0.0155617
TraesCS6B02G430500	SHW-1	down-regulated gene	-1.2211	-2.33124	4.4533e-06	0.000516081
TraesCS6B02G430700	SHW-1	down-regulated gene	-1.51723	-2.8624	0.000591975	0.0335269
TraesCS6D02G026300	SHW-1	down-regulated gene	-2.43903	-5.42279	6.24366e-06	0.000690907
TraesCS6D02G026400	SHW-1	down-regulated gene	-1.39864	-2.63653	1.24022e-08	2.71417e-06
TraesCS6D02G026500	SHW-1	down-regulated gene	-1.58922	-3.00886	4.02633e-09	9.87284e-07
TraesCS6D02G026600	SHW-1	down-regulated gene	-1.8051	-3.49453	3.0194e-06	0.000362365
TraesCS6D02G101500	SHW-1	down-regulated gene	-1.47281	-2.77561	0.000195294	0.0134292
TraesCS6D02G273000	SHW-1	down-regulated gene	-3.76242	-13.5706	0.000308526	0.0196617
TraesCS6D02G322300	SHW-1	down-regulated gene	-2.03316	-4.09301	9.27292e-10	2.59188e-07
TraesCS6D02G333600	SHW-1	down-regulated gene	-1.8041	-3.49212	0.000265253	0.017355
TraesCS6D02G360900	SHW-1	down-regulated gene	-1.18593	-2.27511	0.000365053	0.0224677
TraesCS6D02G364400	SHW-1	down-regulated gene	-1.1954	-2.29008	6.55331e-06	0.000720737
TraesCS6D02G393700	SHW-1	down-regulated gene	-3.11662	-8.67352	6.31704e-10	1.83213e-07
TraesCS7A02G067600	SHW-1	down-regulated gene	-1.04193	-2.05898	0.000925732	0.048721
TraesCS7A02G075600	SHW-1	down-regulated gene	-1.40467	-2.64757	0.000557795	0.0319942
TraesCS7A02G091800	SHW-1	down-regulated gene	-1.29115	-2.44722	3.11255e-06	0.000373129
TraesCS7A02G091900	SHW-1	down-regulated gene	-1.40948	-2.65641	5.34909e-09	1.28534e-06
TraesCS7A02G092700	SHW-1	down-regulated gene	-1.54442	-2.91686	1.98306e-07	3.2615e-05
TraesCS7A02G092800	SHW-1	down-regulated gene	-1.5871	-3.00446	0.000927624	0.0487699
TraesCS7A02G092900	SHW-1	down-regulated gene	-1.88	-3.68075	0.000151295	0.0108823
TraesCS7A02G093100	SHW-1	down-regulated gene	-1.85995	-3.62994	4.54653e-05	0.00390238
TraesCS7A02G151200	SHW-1	down-regulated gene	-1.30254	-2.46663	0.000127442	0.00947614
TraesCS7A02G157400	SHW-1	down-regulated gene	-1.40134	-2.64146	0.000424089	0.0253492
TraesCS7A02G159500	SHW-1	down-regulated gene	-3.71605	-13.1414	2.81899e-07	4.48589e-05
TraesCS7A02G260600	SHW-1	down-regulated gene	-5.18965	-36.4955	5.54939e-05	0.00464491
TraesCS7A02G277500	SHW-1	down-regulated gene	-1.09651	-2.13837	0.000569831	0.0325806
TraesCS7A02G369500	SHW-1	down-regulated gene	-1.64556	-3.12868	3.33809e-05	0.00300877
TraesCS7B02G050500	SHW-1	down-regulated gene	-1.34925	-2.5478	0.000335439	0.0210534
TraesCS7B02G083000	SHW-1	down-regulated gene	-2.68736	-6.44135	1.0573e-06	0.000147191
TraesCS7B02G083500	SHW-1	down-regulated gene	-1.37951	-2.6018	6.59462e-05	0.00538607
TraesCS7B02G131400	SHW-1	down-regulated gene	-1.11463	-2.1654	0.000727355	0.0399568
TraesCS7B02G188000	SHW-1	down-regulated gene	-1.30226	-2.46615	0.000147097	0.0106299
TraesCS7B02G259000	SHW-1	down-regulated gene	-1.67364	-3.19018	0.000215636	0.014623
TraesCS7B02G290200	SHW-1	down-regulated gene	-2.86881	-7.30462	0.000125114	0.00932875
TraesCS7B02G327400	SHW-1	down-regulated gene	-1.35406	-2.5563	3.5715e-05	0.00318193
TraesCS7B02G388700	SHW-1	down-regulated gene	-1.69345	-3.23428	4.837e-07	7.2785e-05
TraesCS7D02G003600	SHW-1	down-regulated gene	-1.81472	-3.51792	0.000807633	0.0435029
TraesCS7D02G015300	SHW-1	down-regulated gene	-1.56119	-2.95096	5.44358e-07	8.04739e-05
TraesCS7D02G042000	SHW-1	down-regulated gene	-1.23206	-2.34901	0.000183732	0.0127397
TraesCS7D02G071200	SHW-1	down-regulated gene	-1.37238	-2.58898	3.9592e-05	0.00347286
TraesCS7D02G087600	SHW-1	down-regulated gene	-1.69111	-3.22905	6.15296e-09	1.45581e-06
TraesCS7D02G087800	SHW-1	down-regulated gene	-1.12639	-2.18312	4.01508e-05	0.00351046
TraesCS7D02G088100	SHW-1	down-regulated gene	-1.50465	-2.83756	3.90502e-05	0.00343627
TraesCS7D02G088200	SHW-1	down-regulated gene	-1.50846	-2.84507	0.00032655	0.0206154
TraesCS7D02G160400	SHW-1	down-regulated gene	-2.22754	-4.68333	3.92932e-05	0.00344946
TraesCS7D02G179200	SHW-1	down-regulated gene	-1.34618	-2.54237	2.21571e-05	0.00209698
TraesCS7D02G179500	SHW-1	down-regulated gene	-1.35003	-2.54918	9.05938e-05	0.00711372
TraesCS7D02G179600	SHW-1	down-regulated gene	-1.32058	-2.49767	3.16678e-05	0.00287841
TraesCS7D02G232600	SHW-1	down-regulated gene	-1.68885	-3.224	2.61016e-06	0.000319651
TraesCS7D02G353800	SHW-1	down-regulated gene	-1.57679	-2.98306	0.000490879	0.028799
TraesCS7D02G476200	SHW-1	down-regulated gene	-2.10492	-4.30174	0.000148008	0.0106886
TraesCSU02G002600	SHW-1	down-regulated gene	-1.61551	-3.06421	0.000610547	0.0343444
TraesCSU02G181000	SHW-1	down-regulated gene	-9.88938	-948.419	0.000171246	0.012025
TraesCSU02G182800	SHW-1	down-regulated gene	-1.21845	-2.32696	5.47101e-05	0.00459356
TraesCSU02G202100	SHW-1	down-regulated gene	-1.92594	-3.79984	2.58916e-05	0.00240609
TraesCS1A02G037700	SHW-2	up-regulated gene	1.71304	3.27852	0.000150402	0.0136133
TraesCS1A02G037800	SHW-2	up-regulated gene	1.99575	3.98824	6.17377e-06	0.00109196
TraesCS1A02G048100	SHW-2	up-regulated gene	2.2476	4.74893	3.70583e-05	0.00470937
TraesCS1A02G058200	SHW-2	up-regulated gene	1.57209	2.97335	0.000327744	0.0241041
TraesCS1A02G068300	SHW-2	up-regulated gene	1.02132	2.02978	0.000441739	0.0294377
TraesCS1A02G079800	SHW-2	up-regulated gene	1.01059	2.01474	0.000328489	0.0241424
TraesCS1A02G086100	SHW-2	up-regulated gene	1.20755	2.30946	9.8085e-08	3.44706e-05
TraesCS1A02G094900	SHW-2	up-regulated gene	3.35092	10.203	0.000502197	0.0319284
TraesCS1A02G095600	SHW-2	up-regulated gene	1.09722	2.13942	0.000218203	0.0179574
TraesCS1A02G102700	SHW-2	up-regulated gene	1.45508	2.74173	3.57964e-06	0.000699657
TraesCS1A02G111300	SHW-2	up-regulated gene	1.01682	2.02345	0.000547872	0.0339633
TraesCS1A02G121800	SHW-2	up-regulated gene	2.34765	5.08995	4.85836e-09	2.41554e-06
TraesCS1A02G122500	SHW-2	up-regulated gene	1.03219	2.04513	2.63286e-09	1.38567e-06
TraesCS1A02G166600	SHW-2	up-regulated gene	1.03352	2.04702	0.000308457	0.0229991
TraesCS1A02G203600	SHW-2	up-regulated gene	2.40889	5.31066	0	0
TraesCS1A02G218100	SHW-2	up-regulated gene	1.10908	2.15709	0.000118415	0.0113665
TraesCS1A02G235200	SHW-2	up-regulated gene	1.86662	3.64677	0.000269145	0.020921
TraesCS1A02G239400	SHW-2	up-regulated gene	2.44532	5.44645	0.00062768	0.0370871
TraesCS1A02G250000	SHW-2	up-regulated gene	1.41357	2.66396	1.44329e-15	1.85379e-12
TraesCS1A02G265200	SHW-2	up-regulated gene	1.78598	3.44852	7.77699e-08	2.83587e-05
TraesCS1A02G301000	SHW-2	up-regulated gene	4.03751	16.4214	0.000330367	0.0242628
TraesCS1A02G301100	SHW-2	up-regulated gene	1.71794	3.28967	4.45392e-05	0.00542368
TraesCS1A02G319700	SHW-2	up-regulated gene	1.86253	3.63644	0.000137743	0.0127674
TraesCS1A02G324000	SHW-2	up-regulated gene	1.23302	2.35059	0.000414177	0.0281221
TraesCS1A02G355300	SHW-2	up-regulated gene	2.8477	7.19853	6.6216e-08	2.48924e-05
TraesCS1A02G358100	SHW-2	up-regulated gene	2.67809	6.4001	1.47734e-07	4.90435e-05
TraesCS1A02G358400	SHW-2	up-regulated gene	2.30623	4.9459	1.73194e-10	1.11892e-07
TraesCS1A02G362900	SHW-2	up-regulated gene	4.7036	26.057	3.67747e-08	1.4587e-05
TraesCS1A02G383800	SHW-2	up-regulated gene	1.21318	2.31849	0.000915319	0.0489647
TraesCS1A02G394900	SHW-2	up-regulated gene	8.79404	443.886	0.000389317	0.0271138
TraesCS1A02G413400	SHW-2	up-regulated gene	2.26879	4.81917	1.20139e-06	0.000289975
TraesCS1A02G422900	SHW-2	up-regulated gene	1.61846	3.07046	0	0
TraesCS1A02G424000	SHW-2	up-regulated gene	1.84796	3.59992	7.36023e-07	0.000192743
TraesCS1A02G430200	SHW-2	up-regulated gene	1.14997	2.21909	0.000331026	0.0242628
TraesCS1B02G019800	SHW-2	up-regulated gene	1.33997	2.53146	6.23461e-05	0.00705832
TraesCS1B02G048100	SHW-2	up-regulated gene	2.36475	5.15065	1.13141e-08	5.06511e-06
TraesCS1B02G048300	SHW-2	up-regulated gene	1.95584	3.87941	3.8956e-06	0.000743894
TraesCS1B02G048400	SHW-2	up-regulated gene	1.0161	2.02245	0.000460687	0.0302004
TraesCS1B02G048500	SHW-2	up-regulated gene	3.10001	8.57423	1.2936e-09	7.19419e-07
TraesCS1B02G062300	SHW-2	up-regulated gene	3.30953	9.91441	3.00364e-06	0.000606865
TraesCS1B02G075700	SHW-2	up-regulated gene	1.77267	3.41685	4.79744e-05	0.00573369
TraesCS1B02G115600	SHW-2	up-regulated gene	1.36803	2.58119	0.000109199	0.01073
TraesCS1B02G122800	SHW-2	up-regulated gene	1.50842	2.84498	1.21462e-06	0.000291864
TraesCS1B02G141100	SHW-2	up-regulated gene	1.13287	2.19294	0.000500663	0.0318873
TraesCS1B02G159100	SHW-2	up-regulated gene	2.76798	6.81152	1.03523e-11	8.59167e-09
TraesCS1B02G183100	SHW-2	up-regulated gene	1.01019	2.01417	9.73411e-05	0.00988911
TraesCS1B02G231500	SHW-2	up-regulated gene	1.58207	2.99399	0.000551131	0.0340757
TraesCS1B02G259500	SHW-2	up-regulated gene	1.94464	3.84942	1.9667e-09	1.05044e-06
TraesCS1B02G269800	SHW-2	up-regulated gene	1.28169	2.43123	0.000170878	0.0149402
TraesCS1B02G355700	SHW-2	up-regulated gene	1.69298	3.23324	4.02881e-11	2.87863e-08
TraesCS1B02G369200	SHW-2	up-regulated gene	2.82229	7.07283	0.000170136	0.0148995
TraesCS1B02G374700	SHW-2	up-regulated gene	4.23723	18.8597	0.000237459	0.0190623
TraesCS1B02G374900	SHW-2	up-regulated gene	1.87365	3.66458	1.11022e-16	1.55562e-13
TraesCS1B02G404700	SHW-2	up-regulated gene	1.45042	2.73288	9.18224e-06	0.00150331
TraesCS1B02G423200	SHW-2	up-regulated gene	8.40493	338.95	0.000712863	0.0406509
TraesCS1B02G440600	SHW-2	up-regulated gene	1.55883	2.94614	3.5436e-05	0.00454604
TraesCS1B02G454100	SHW-2	up-regulated gene	2.06597	4.18716	5.84596e-07	0.000158077
TraesCS1B02G454500	SHW-2	up-regulated gene	2.38709	5.23102	2.90227e-09	1.50543e-06
TraesCS1B02G466100	SHW-2	up-regulated gene	3.28907	9.7748	0.000534591	0.0335368
TraesCS1B02G475700	SHW-2	up-regulated gene	1.76384	3.39602	0.000468386	0.0304609
TraesCS1D02G002700	SHW-2	up-regulated gene	1.88522	3.69408	4.5822e-05	0.00552882
TraesCS1D02G004600	SHW-2	up-regulated gene	1.54888	2.9259	9.91672e-06	0.00159929
TraesCS1D02G013000	SHW-2	up-regulated gene	1.40832	2.65429	4.44968e-08	1.73942e-05
TraesCS1D02G013600	SHW-2	up-regulated gene	1.26063	2.396	1.47152e-07	4.90435e-05
TraesCS1D02G013700	SHW-2	up-regulated gene	1.40502	2.64821	0.000112164	0.0108826
TraesCS1D02G026000	SHW-2	up-regulated gene	1.87841	3.6767	2.29262e-06	0.000490781
TraesCS1D02G028600	SHW-2	up-regulated gene	2.83975	7.15894	9.59611e-05	0.00978577
TraesCS1D02G035800	SHW-2	up-regulated gene	2.24059	4.72592	0.000102274	0.0102725
TraesCS1D02G039400	SHW-2	up-regulated gene	1.55233	2.9329	0.000229058	0.0186094
TraesCS1D02G044400	SHW-2	up-regulated gene	4.20608	18.4568	0.000604165	0.0361932
TraesCS1D02G049000	SHW-2	up-regulated gene	2.28242	4.86492	8.93619e-13	8.68589e-10
TraesCS1D02G090000	SHW-2	up-regulated gene	1.29517	2.45406	6.04032e-06	0.00107187
TraesCS1D02G094700	SHW-2	up-regulated gene	1.18557	2.27453	1.07897e-06	0.000265173
TraesCS1D02G122600	SHW-2	up-regulated gene	2.49527	5.63835	2.23656e-11	1.7236e-08
TraesCS1D02G190200	SHW-2	up-regulated gene	2.18152	4.53632	0.000930535	0.0492864
TraesCS1D02G207100	SHW-2	up-regulated gene	1.69651	3.24116	0	0
TraesCS1D02G254600	SHW-2	up-regulated gene	2.1946	4.57763	1.27344e-05	0.00198257
TraesCS1D02G265400	SHW-2	up-regulated gene	3.87566	14.6788	7.64234e-09	3.6164e-06
TraesCS1D02G284800	SHW-2	up-regulated gene	3.54625	11.6823	0.000144718	0.0132544
TraesCS1D02G300700	SHW-2	up-regulated gene	3.05306	8.29971	7.04053e-05	0.00779077
TraesCS1D02G362900	SHW-2	up-regulated gene	1.3059	2.47239	3.01505e-05	0.00402098
TraesCS1D02G363300	SHW-2	up-regulated gene	2.39008	5.24187	1.17684e-13	1.28253e-10
TraesCS1D02G376600	SHW-2	up-regulated gene	3.52567	11.5168	0.000123989	0.0118174
TraesCS1D02G376700	SHW-2	up-regulated gene	4.37967	20.8167	0.000165394	0.0145908
TraesCS1D02G378100	SHW-2	up-regulated gene	1.12947	2.18778	2.48164e-05	0.00341078
TraesCS1D02G392500	SHW-2	up-regulated gene	1.68652	3.2188	0.000634088	0.0373634
TraesCS1D02G403100	SHW-2	up-regulated gene	8.71195	419.332	0.000454319	0.0299467
TraesCS1D02G416128	SHW-2	up-regulated gene	1.26808	2.4084	0.000869277	0.047248
TraesCS1D02G430700	SHW-2	up-regulated gene	1.22656	2.34009	2.21333e-11	1.71797e-08
TraesCS2A02G005100	SHW-2	up-regulated gene	1.87589	3.67029	1.44467e-06	0.000338106
TraesCS2A02G026600	SHW-2	up-regulated gene	1.24648	2.37261	0.000279803	0.0214339
TraesCS2A02G053300	SHW-2	up-regulated gene	2.8057	6.99199	6.11619e-08	2.33174e-05
TraesCS2A02G071500	SHW-2	up-regulated gene	1.94675	3.85506	0	0
TraesCS2A02G076600	SHW-2	up-regulated gene	3.18503	9.09473	3.32125e-07	9.65464e-05
TraesCS2A02G104300	SHW-2	up-regulated gene	2.34464	5.07933	0.000293873	0.0222331
TraesCS2A02G110300	SHW-2	up-regulated gene	4.3892	20.9547	0	0
TraesCS2A02G124200	SHW-2	up-regulated gene	1.02298	2.03211	1.65138e-06	0.000379083
TraesCS2A02G145800	SHW-2	up-regulated gene	1.44009	2.71338	2.90217e-06	0.000591906
TraesCS2A02G150300	SHW-2	up-regulated gene	1.24319	2.36721	8.63127e-05	0.00899746
TraesCS2A02G173800	SHW-2	up-regulated gene	1.2781	2.4252	1.31067e-10	8.67541e-08
TraesCS2A02G196400	SHW-2	up-regulated gene	1.9185	3.78029	4.04146e-06	0.000766323
TraesCS2A02G196700	SHW-2	up-regulated gene	1.54055	2.90905	8.75106e-07	0.000221634
TraesCS2A02G211900	SHW-2	up-regulated gene	3.07605	8.43303	5.12751e-05	0.00603777
TraesCS2A02G212900	SHW-2	up-regulated gene	1.33269	2.51872	7.26337e-05	0.00795586
TraesCS2A02G216800	SHW-2	up-regulated gene	1.88205	3.686	0.000243742	0.0193849
TraesCS2A02G221300	SHW-2	up-regulated gene	1.20456	2.30467	1.51214e-08	6.52584e-06
TraesCS2A02G225200	SHW-2	up-regulated gene	1.21601	2.32303	3.34162e-10	2.07202e-07
TraesCS2A02G257800	SHW-2	up-regulated gene	1.99659	3.99057	4.22995e-14	4.85504e-11
TraesCS2A02G271700	SHW-2	up-regulated gene	1.34669	2.54327	0.00081828	0.0451537
TraesCS2A02G289300	SHW-2	up-regulated gene	2.09214	4.26381	6.88338e-14	7.73599e-11
TraesCS2A02G315600	SHW-2	up-regulated gene	1.87556	3.66945	0	0
TraesCS2A02G322500	SHW-2	up-regulated gene	2.98434	7.91361	1.22122e-06	0.000292797
TraesCS2A02G347200	SHW-2	up-regulated gene	1.23545	2.35455	6.0662e-05	0.0068821
TraesCS2A02G348200	SHW-2	up-regulated gene	1.23375	2.35177	0.00092964	0.0492864
TraesCS2A02G350900	SHW-2	up-regulated gene	1.58095	2.99167	1.40966e-11	1.135e-08
TraesCS2A02G373200	SHW-2	up-regulated gene	1.18878	2.27959	0.000179579	0.0154875
TraesCS2A02G410000	SHW-2	up-regulated gene	2.24295	4.73365	0.000118933	0.0113953
TraesCS2A02G438300	SHW-2	up-regulated gene	1.7606	3.38839	5.25469e-08	2.01756e-05
TraesCS2A02G489500	SHW-2	up-regulated gene	1.20994	2.31328	0.000155173	0.0138821
TraesCS2A02G490500	SHW-2	up-regulated gene	3.56557	11.8398	3.85869e-10	2.36544e-07
TraesCS2A02G490700	SHW-2	up-regulated gene	4.34001	20.2522	3.21975e-07	9.43973e-05
TraesCS2A02G524300	SHW-2	up-regulated gene	1.86791	3.65004	2.28608e-08	9.4501e-06
TraesCS2A02G535900	SHW-2	up-regulated gene	1.78706	3.45112	5.86033e-05	0.00668505
TraesCS2A02G548200	SHW-2	up-regulated gene	1.10287	2.14782	9.90271e-06	0.00159929
TraesCS2A02G572800	SHW-2	up-regulated gene	1.22671	2.34033	0.00075046	0.0423472
TraesCS2A02G573500	SHW-2	up-regulated gene	1.64585	3.12932	6.27934e-08	2.37714e-05
TraesCS2A02G573900	SHW-2	up-regulated gene	1.49705	2.82265	8.53695e-09	3.97009e-06
TraesCS2A02G578400	SHW-2	up-regulated gene	1.88464	3.69262	1.74004e-05	0.00255769
TraesCS2A02G583000	SHW-2	up-regulated gene	1.16124	2.23649	0.000164492	0.014535
TraesCS2B02G024100	SHW-2	up-regulated gene	2.38456	5.22184	4.45849e-06	0.000832234
TraesCS2B02G040500	SHW-2	up-regulated gene	1.97375	3.92789	2.9074e-07	8.859e-05
TraesCS2B02G040600	SHW-2	up-regulated gene	2.15554	4.45536	0	0
TraesCS2B02G045700	SHW-2	up-regulated gene	1.17003	2.25017	9.01509e-05	0.00931655
TraesCS2B02G067000	SHW-2	up-regulated gene	1.02416	2.03378	6.80476e-06	0.00117468
TraesCS2B02G085500	SHW-2	up-regulated gene	1.68041	3.2052	6.67216e-06	0.00116107
TraesCS2B02G097800	SHW-2	up-regulated gene	2.23502	4.7077	5.99836e-07	0.000161389
TraesCS2B02G124600	SHW-2	up-regulated gene	1.55922	2.94694	1.97971e-07	6.41419e-05
TraesCS2B02G124800	SHW-2	up-regulated gene	2.69399	6.47102	1.0103e-14	1.21114e-11
TraesCS2B02G126200	SHW-2	up-regulated gene	1.145	2.21146	3.02373e-07	9.06205e-05
TraesCS2B02G146000	SHW-2	up-regulated gene	1.67191	3.18636	5.40177e-06	0.000976219
TraesCS2B02G171200	SHW-2	up-regulated gene	1.66385	3.1686	3.53654e-09	1.80834e-06
TraesCS2B02G181800	SHW-2	up-regulated gene	1.27226	2.4154	2.80728e-06	0.000578016
TraesCS2B02G224300	SHW-2	up-regulated gene	1.46064	2.7523	3.11848e-06	0.000626547
TraesCS2B02G241200	SHW-2	up-regulated gene	1.84835	3.60088	0	0
TraesCS2B02G241500	SHW-2	up-regulated gene	1.36447	2.57481	0.000204851	0.0171997
TraesCS2B02G244100	SHW-2	up-regulated gene	1.45816	2.74758	0.000561723	0.034476
TraesCS2B02G275100	SHW-2	up-regulated gene	1.37303	2.59014	7.70402e-10	4.54205e-07
TraesCS2B02G301100	SHW-2	up-regulated gene	1.16063	2.23555	2.94705e-07	8.88158e-05
TraesCS2B02G305900	SHW-2	up-regulated gene	1.64161	3.12013	0.000333151	0.0243799
TraesCS2B02G333900	SHW-2	up-regulated gene	1.83006	3.55552	2.08722e-14	2.44774e-11
TraesCS2B02G360300	SHW-2	up-regulated gene	3.05776	8.32678	3.32885e-07	9.65464e-05
TraesCS2B02G369100	SHW-2	up-regulated gene	1.64667	3.1311	1.22125e-15	1.60685e-12
TraesCS2B02G384900	SHW-2	up-regulated gene	3.97095	15.681	5.23181e-12	4.5369e-09
TraesCS2B02G398300	SHW-2	up-regulated gene	2.90773	7.50439	2.2395e-08	9.30429e-06
TraesCS2B02G428300	SHW-2	up-regulated gene	1.29628	2.45595	0.000309739	0.0230788
TraesCS2B02G445100	SHW-2	up-regulated gene	2.70139	6.5043	5.2096e-06	0.000946243
TraesCS2B02G445200	SHW-2	up-regulated gene	4.64268	24.9796	3.79232e-11	2.73618e-08
TraesCS2B02G445300	SHW-2	up-regulated gene	4.5409	23.2781	0	0
TraesCS2B02G445500	SHW-2	up-regulated gene	6.26098	76.6907	7.33711e-10	4.34949e-07
TraesCS2B02G445600	SHW-2	up-regulated gene	3.6336	12.4115	0	0
TraesCS2B02G459000	SHW-2	up-regulated gene	1.28586	2.43828	0.000110181	0.0107775
TraesCS2B02G471800	SHW-2	up-regulated gene	1.96585	3.90643	0	0
TraesCS2B02G503400	SHW-2	up-regulated gene	1.02744	2.03841	0.000214382	0.0177104
TraesCS2B02G517400	SHW-2	up-regulated gene	1.68187	3.20843	1.09024e-10	7.26093e-08
TraesCS2B02G519100	SHW-2	up-regulated gene	2.21668	4.64822	8.44677e-05	0.00884467
TraesCS2B02G531800	SHW-2	up-regulated gene	2.63195	6.19865	0.000444218	0.0295271
TraesCS2B02G569600	SHW-2	up-regulated gene	1.22195	2.33263	0.000624356	0.0369865
TraesCS2B02G578000	SHW-2	up-regulated gene	1.36629	2.57806	2.619e-05	0.00357679
TraesCS2B02G579100	SHW-2	up-regulated gene	1.35653	2.56069	2.12223e-07	6.75425e-05
TraesCS2B02G603600	SHW-2	up-regulated gene	1.23237	2.34952	4.72373e-06	0.000872552
TraesCS2B02G606500	SHW-2	up-regulated gene	3.69058	12.9115	2.13002e-07	6.75913e-05
TraesCS2B02G606600	SHW-2	up-regulated gene	2.52532	5.757	4.98387e-05	0.00590246
TraesCS2B02G613900	SHW-2	up-regulated gene	1.17788	2.26244	8.14104e-08	2.93761e-05
TraesCS2B02G614100	SHW-2	up-regulated gene	1.41985	2.67559	2.66171e-06	0.000552939
TraesCS2B02G628400	SHW-2	up-regulated gene	1.13196	2.19156	1.1827e-06	0.000287394
TraesCS2D02G029700	SHW-2	up-regulated gene	3.82675	14.1895	5.4593e-11	3.80006e-08
TraesCS2D02G029800	SHW-2	up-regulated gene	2.46187	5.50931	1.09401e-12	1.04455e-09
TraesCS2D02G029900	SHW-2	up-regulated gene	4.67547	25.5538	5.68753e-10	3.42812e-07
TraesCS2D02G030000	SHW-2	up-regulated gene	3.20776	9.23917	1.01096e-11	8.45529e-09
TraesCS2D02G030100	SHW-2	up-regulated gene	2.33241	5.03647	4.54686e-05	0.00549345
TraesCS2D02G039400	SHW-2	up-regulated gene	1.3177	2.49268	0.000615565	0.0365715
TraesCS2D02G043200	SHW-2	up-regulated gene	1.00666	2.00926	0.00032038	0.0236754
TraesCS2D02G044100	SHW-2	up-regulated gene	2.6404	6.23504	1.8704e-06	0.000415224
TraesCS2D02G047500	SHW-2	up-regulated gene	1.14312	2.20858	5.90387e-09	2.88224e-06
TraesCS2D02G053300	SHW-2	up-regulated gene	1.05949	2.08419	3.54535e-07	0.000102003
TraesCS2D02G067300	SHW-2	up-regulated gene	1.68104	3.20658	0.000256859	0.0201547
TraesCS2D02G070300	SHW-2	up-regulated gene	1.04677	2.0659	4.88808e-05	0.00582098
TraesCS2D02G107800	SHW-2	up-regulated gene	4.45959	22.0025	0.000209581	0.0174475
TraesCS2D02G150400	SHW-2	up-regulated gene	2.31481	4.97538	2.95985e-13	3.1004e-10
TraesCS2D02G157800	SHW-2	up-regulated gene	1.87037	3.65625	6.51078e-05	0.00730962
TraesCS2D02G162200	SHW-2	up-regulated gene	1.53778	2.90347	4.60099e-07	0.000127353
TraesCS2D02G162300	SHW-2	up-regulated gene	1.08212	2.11715	1.81405e-06	0.000406143
TraesCS2D02G204400	SHW-2	up-regulated gene	1.17155	2.25253	2.37754e-05	0.00328866
TraesCS2D02G217600	SHW-2	up-regulated gene	3.01167	8.06499	0.000127445	0.012051
TraesCS2D02G221500	SHW-2	up-regulated gene	1.09207	2.1318	1.17832e-05	0.00185051
TraesCS2D02G222100	SHW-2	up-regulated gene	1.99481	3.98563	0.00065493	0.0382536
TraesCS2D02G231100	SHW-2	up-regulated gene	1.38707	2.61547	5.39985e-11	3.78308e-08
TraesCS2D02G243400	SHW-2	up-regulated gene	2.22414	4.67233	7.10504e-05	0.00783813
TraesCS2D02G287300	SHW-2	up-regulated gene	1.26336	2.40054	1.42492e-05	0.00219309
TraesCS2D02G299200	SHW-2	up-regulated gene	1.30524	2.47124	1.71194e-11	1.35811e-08
TraesCS2D02G345800	SHW-2	up-regulated gene	1.42441	2.68405	0.000131701	0.0123416
TraesCS2D02G347600	SHW-2	up-regulated gene	1.34388	2.53833	0.000369161	0.0262206
TraesCS2D02G349000	SHW-2	up-regulated gene	1.34688	2.54361	1.11022e-16	1.55562e-13
TraesCS2D02G357400	SHW-2	up-regulated gene	1.18908	2.28008	0.000100963	0.0101614
TraesCS2D02G377400	SHW-2	up-regulated gene	1.39651	2.63264	0.00016265	0.0143958
TraesCS2D02G377500	SHW-2	up-regulated gene	1.38436	2.61057	3.835e-06	0.00073886
TraesCS2D02G436100	SHW-2	up-regulated gene	3.55602	11.7617	3.19849e-11	2.36362e-08
TraesCS2D02G436200	SHW-2	up-regulated gene	1.47687	2.78345	5.11097e-07	0.000139602
TraesCS2D02G489700	SHW-2	up-regulated gene	1.44324	2.71931	3.65275e-05	0.00465838
TraesCS2D02G491000	SHW-2	up-regulated gene	3.78968	13.8296	0	0
TraesCS2D02G505600	SHW-2	up-regulated gene	1.10249	2.14726	0.000186155	0.0159654
TraesCS2D02G543900	SHW-2	up-regulated gene	1.03053	2.04277	4.30173e-08	1.6877e-05
TraesCS2D02G549300	SHW-2	up-regulated gene	1.32068	2.49784	1.37448e-08	6.05283e-06
TraesCS2D02G561400	SHW-2	up-regulated gene	2.39875	5.27345	0.000236916	0.0190328
TraesCS2D02G572600	SHW-2	up-regulated gene	3.92317	15.1702	1.03939e-08	4.71181e-06
TraesCS2D02G575800	SHW-2	up-regulated gene	4.21278	18.5427	1.91045e-05	0.00275431
TraesCS2D02G584700	SHW-2	up-regulated gene	1.82444	3.54169	7.49358e-11	5.14962e-08
TraesCS2D02G589300	SHW-2	up-regulated gene	2.0538	4.15199	1.62735e-06	0.000375968
TraesCS2D02G589600	SHW-2	up-regulated gene	2.62737	6.17899	1.45509e-05	0.00222387
TraesCS3A02G039100	SHW-2	up-regulated gene	1.90319	3.74039	0.000722664	0.0411012
TraesCS3A02G039200	SHW-2	up-regulated gene	4.05518	16.6238	5.05176e-07	0.000138335
TraesCS3A02G048400	SHW-2	up-regulated gene	1.20925	2.31217	7.79904e-05	0.00838929
TraesCS3A02G050100	SHW-2	up-regulated gene	2.30799	4.95194	0.000625391	0.0369865
TraesCS3A02G072900	SHW-2	up-regulated gene	1.1172	2.16925	8.94973e-07	0.00022508
TraesCS3A02G102000	SHW-2	up-regulated gene	1.48626	2.80163	6.12725e-06	0.00108551
TraesCS3A02G104400	SHW-2	up-regulated gene	4.06582	16.7469	5.07484e-05	0.00598393
TraesCS3A02G111200	SHW-2	up-regulated gene	1.95817	3.88568	2.95257e-05	0.00395621
TraesCS3A02G131200	SHW-2	up-regulated gene	2.18091	4.5344	7.94324e-07	0.000205025
TraesCS3A02G141100	SHW-2	up-regulated gene	2.68183	6.41668	4.58638e-05	0.00552882
TraesCS3A02G175400	SHW-2	up-regulated gene	1.42115	2.67798	3.4141e-07	9.84896e-05
TraesCS3A02G204800	SHW-2	up-regulated gene	1.36831	2.58167	1.74009e-09	9.387e-07
TraesCS3A02G209100	SHW-2	up-regulated gene	1.09601	2.13762	4.40218e-05	0.00538071
TraesCS3A02G209800	SHW-2	up-regulated gene	1.56893	2.96685	0.000423603	0.0285822
TraesCS3A02G239200	SHW-2	up-regulated gene	1.8918	3.71097	0.000202038	0.0170297
TraesCS3A02G255700	SHW-2	up-regulated gene	2.22396	4.67175	0.000516008	0.0325529
TraesCS3A02G260100	SHW-2	up-regulated gene	3.21957	9.31511	0	0
TraesCS3A02G260200	SHW-2	up-regulated gene	2.82978	7.10968	9.59492e-11	6.47004e-08
TraesCS3A02G274300	SHW-2	up-regulated gene	1.37695	2.59719	0.000827524	0.0455523
TraesCS3A02G276200	SHW-2	up-regulated gene	1.18207	2.26902	3.31236e-06	0.000656938
[truncated: 3,422 more rows]

## Sheet: Table S4
Table S4. GO terms enriched by up-regulated DEGs of 2 SHWs and their tetraploid and diploid parents.
Number of materials	GO term	Description	Ratio in foreground list	Ratio in background list	P-value	FDR	Number in foreground list	Group	GeneID
SHW-1	GO:0009800	cinnamic acid biosynthetic process	37/1018	58/59197	6.38e-51	3.1e-48	37	biological_process	TraesCS1A02G037700/TraesCS1A02G037800/TraesCS1A02G094900/TraesCS1B02G048100/TraesCS1B02G048200/TraesCS1B02G048300/TraesCS1B02G048400/TraesCS1B02G048500/TraesCS1B02G122800/TraesCS1D02G039300/TraesCS1D02G039500/TraesCS1D02G103500/TraesCS2A02G196400/TraesCS2A02G196700/TraesCS2A02G212900/TraesCS2A02G380800/TraesCS2A02G380900/TraesCS2A02G381100/TraesCS2B02G224000/TraesCS2B02G224300/TraesCS2B02G398000/…
SHW-1	GO:0045548	phenylalanine ammonia-lyase activity	37/1168	56/62343	2.11e-50	7.25e-48	37	molecular_function	TraesCS1A02G037700/TraesCS1A02G037800/TraesCS1A02G094900/TraesCS1B02G048100/TraesCS1B02G048200/TraesCS1B02G048300/TraesCS1B02G048400/TraesCS1B02G048500/TraesCS1B02G122800/TraesCS1D02G039300/TraesCS1D02G039500/TraesCS1D02G103500/TraesCS2A02G196400/TraesCS2A02G196700/TraesCS2A02G212900/TraesCS2A02G380800/TraesCS2A02G380900/TraesCS2A02G381100/TraesCS2B02G224000/TraesCS2B02G224300/TraesCS2B02G398000/…
SHW-1	GO:0010200	response to chitin	78/1018	557/59197	2.71e-46	6.6e-44	78	biological_process	TraesCS1A02G029800/TraesCS1A02G218100/TraesCS1A02G301100/TraesCS1A02G370600/TraesCS1A02G370700/TraesCS1B02G036900/TraesCS1B02G284200/TraesCS1B02G389700/TraesCS1B02G389900/TraesCS1D02G030300/TraesCS1D02G376600/TraesCS1D02G376700/TraesCS2A02G298000/TraesCS2A02G395100/TraesCS2A02G427700/TraesCS2A02G489500/TraesCS2B02G315100/TraesCS2B02G413200/TraesCS2B02G448100/TraesCS2B02G517400/TraesCS2B02G601300/…
SHW-1	GO:0006559	L-phenylalanine catabolic process	37/1018	78/59197	3.39e-44	5.49e-42	37	biological_process	TraesCS1A02G037700/TraesCS1A02G037800/TraesCS1A02G094900/TraesCS1B02G048100/TraesCS1B02G048200/TraesCS1B02G048300/TraesCS1B02G048400/TraesCS1B02G048500/TraesCS1B02G122800/TraesCS1D02G039300/TraesCS1D02G039500/TraesCS1D02G103500/TraesCS2A02G196400/TraesCS2A02G196700/TraesCS2A02G212900/TraesCS2A02G380800/TraesCS2A02G380900/TraesCS2A02G381100/TraesCS2B02G224000/TraesCS2B02G224300/TraesCS2B02G398000/…
SHW-1	GO:2000022	regulation of jasmonic acid mediated signaling pathway	45/1018	190/59197	1.43e-37	1.73e-35	45	biological_process	TraesCS1A02G301100/TraesCS2A02G286700/TraesCS2A02G489500/TraesCS2B02G264000/TraesCS2B02G517400/TraesCS2D02G285300/TraesCS2D02G489700/TraesCS3A02G158600/TraesCS3A02G343900/TraesCS3D02G337400/TraesCS4A02G007800/TraesCS4A02G007900/TraesCS4B02G297000/TraesCS4B02G297100/TraesCS4D02G295900/TraesCS4D02G296000/TraesCS5A02G185700/TraesCS5A02G373100/TraesCS5A02G477900/TraesCS5B02G183800/TraesCS5B02G211000/…
SHW-1	GO:0009611	response to wounding	60/1018	650/59197	7.48e-26	7.27e-24	60	biological_process	TraesCS1A02G277400/TraesCS1A02G351600/TraesCS1A02G362100/TraesCS1B02G286300/TraesCS1B02G371900/TraesCS1B02G379300/TraesCS1D02G276600/TraesCS1D02G359100/TraesCS1D02G367000/TraesCS2A02G286700/TraesCS2B02G264000/TraesCS2B02G563200/TraesCS2D02G285300/TraesCS3A02G252900/TraesCS3B02G284800/TraesCS3D02G253700/TraesCS4A02G007800/TraesCS4A02G007900/TraesCS4A02G183600/TraesCS4B02G239400/TraesCS4B02G297000/…
SHW-1	GO:0031347	regulation of defense response	37/1018	230/59197	9.53e-25	7.72e-23	37	biological_process	TraesCS1A02G301100/TraesCS2A02G286700/TraesCS2A02G489500/TraesCS2B02G264000/TraesCS2B02G517400/TraesCS2D02G285300/TraesCS2D02G489700/TraesCS3A02G158600/TraesCS3D02G337400/TraesCS4A02G007800/TraesCS4A02G007900/TraesCS4B02G297000/TraesCS4B02G297100/TraesCS4D02G295900/TraesCS4D02G296000/TraesCS5B02G211000/TraesCS5D02G190700/TraesCS6A02G146900/TraesCS6B02G175100/TraesCS6D02G136200/TraesCS7A02G201100/…
SHW-1	GO:0050162	oxalate oxidase activity	17/1168	29/62343	1.62e-22	1.85e-20	17	molecular_function	TraesCS3B02G282400/TraesCS3B02G282500/TraesCS4A02G181600/TraesCS4A02G181700/TraesCS4A02G181800/TraesCS4A02G181900/TraesCS4A02G279100/TraesCS4A02G279200/TraesCS4A02G279300/TraesCS4B02G033100/TraesCS4B02G033600/TraesCS4D02G030700/TraesCS4D02G030800/TraesCS4D02G031700/TraesCS4D02G031800/TraesCS4D02G031900/TraesCS4D02G032000
SHW-1	GO:0009753	response to jasmonic acid	37/1018	349/59197	2.03e-18	1.41e-16	37	biological_process	TraesCS1A02G070400/TraesCS1A02G301100/TraesCS1A02G362100/TraesCS1B02G088900/TraesCS1B02G379300/TraesCS1D02G367000/TraesCS2A02G489500/TraesCS2B02G517400/TraesCS2D02G489700/TraesCS3A02G106700/TraesCS3A02G367900/TraesCS3B02G125400/TraesCS3B02G379200/TraesCS3B02G399600/TraesCS3D02G337400/TraesCS3D02G341100/TraesCS3D02G360900/TraesCS5A02G306700/TraesCS5A02G403200/TraesCS5A02G477900/TraesCS5B02G408000/…
SHW-1	GO:0016998	cell wall macromolecule catabolic process	21/1018	89/59197	3.11e-18	1.89e-16	21	biological_process	TraesCS1A02G203600/TraesCS1A02G203700/TraesCS1A02G250000/TraesCS1B02G260600/TraesCS1B02G260700/TraesCS1D02G207000/TraesCS1D02G207100/TraesCS1D02G249600/TraesCS2A02G033600/TraesCS2A02G350800/TraesCS2A02G350900/TraesCS2B02G369100/TraesCS2D02G348900/TraesCS2D02G349000/TraesCS2D02G349400/TraesCS3A02G260200/TraesCS3B02G293200/TraesCS3D02G260300/TraesCS4B02G354700/TraesCS5B02G403700/TraesCS6D02G199500
SHW-1	GO:0009695	jasmonic acid biosynthetic process	19/1018	70/59197	7.02e-18	3.79e-16	19	biological_process	TraesCS1A02G015700/TraesCS1A02G015800/TraesCS1B02G018700/TraesCS1B02G019700/TraesCS1B02G019800/TraesCS1D02G013600/TraesCS1D02G013700/TraesCS2A02G026600/TraesCS2B02G040000/TraesCS2D02G028600/TraesCS4B02G048500/TraesCS5A02G403200/TraesCS5B02G408000/TraesCS5D02G413200/TraesCS6A02G334800/TraesCS6B02G365200/TraesCS6D02G314300/TraesCS7B02G079500/TraesCS7D02G176000
SHW-1	GO:0004568	chitinase activity	26/1168	154/62343	1.9e-17	1.63e-15	26	molecular_function	TraesCS1A02G203600/TraesCS1A02G203700/TraesCS1A02G250000/TraesCS1B02G260600/TraesCS1B02G260700/TraesCS1D02G207000/TraesCS1D02G207100/TraesCS1D02G249600/TraesCS2A02G033600/TraesCS2A02G350800/TraesCS2A02G350900/TraesCS2B02G369100/TraesCS2D02G348900/TraesCS2D02G349000/TraesCS2D02G349400/TraesCS3A02G239200/TraesCS3A02G260200/TraesCS3B02G293200/TraesCS3B02G406000/TraesCS3D02G260300/TraesCS5B02G403700/…
SHW-1	GO:0042973	glucan endo-1,3-beta-D-glucosidase activity	30/1168	235/62343	2e-16	1.38e-14	30	molecular_function	TraesCS1A02G422900/TraesCS1B02G454200/TraesCS1B02G454500/TraesCS1D02G430700/TraesCS1D02G431200/TraesCS2A02G216200/TraesCS2B02G241200/TraesCS3A02G249500/TraesCS3A02G480200/TraesCS3A02G480300/TraesCS3A02G481500/TraesCS3A02G481600/TraesCS3A02G483000/TraesCS3A02G483100/TraesCS3A02G486000/TraesCS3B02G524700/TraesCS3B02G524800/TraesCS3B02G526700/TraesCS3B02G529400/TraesCS3B02G529700/TraesCS3D02G475000/…
SHW-1	GO:0006032	chitin catabolic process	24/1018	188/59197	3.15e-14	1.39e-12	24	biological_process	TraesCS1A02G203600/TraesCS1A02G203700/TraesCS1A02G250000/TraesCS1B02G260600/TraesCS1B02G260700/TraesCS1D02G207000/TraesCS1D02G207100/TraesCS1D02G249600/TraesCS2A02G033600/TraesCS2A02G350800/TraesCS2A02G350900/TraesCS2B02G369100/TraesCS2D02G348900/TraesCS2D02G349000/TraesCS2D02G349400/TraesCS3A02G239200/TraesCS3A02G260200/TraesCS3B02G293200/TraesCS3B02G406000/TraesCS3D02G260300/TraesCS5B02G403700/…
SHW-1	GO:0009617	response to bacterium	31/1018	344/59197	1e-13	3.75e-12	31	biological_process	TraesCS1A02G116700/TraesCS1A02G301100/TraesCS1A02G362100/TraesCS1B02G136700/TraesCS1B02G379300/TraesCS1B02G464900/TraesCS1B02G465000/TraesCS1D02G367000/TraesCS1D02G439200/TraesCS1D02G439300/TraesCS2A02G489500/TraesCS2B02G517400/TraesCS2D02G227000/TraesCS2D02G489700/TraesCS3A02G343900/TraesCS3A02G367900/TraesCS3B02G399600/TraesCS3D02G337400/TraesCS3D02G360900/TraesCS5A02G185700/TraesCS5A02G373100/…
SHW-1	GO:0004364	glutathione transferase activity	32/1168	345/62343	1.84e-13	1.05e-11	32	molecular_function	TraesCS1A02G186700/TraesCS1A02G186800/TraesCS1D02G094700/TraesCS1D02G095000/TraesCS1D02G189700/TraesCS1D02G190200/TraesCS1D02G190500/TraesCS2A02G218700/TraesCS2B02G244100/TraesCS2D02G224700/TraesCS3A02G309000/TraesCS3A02G309100/TraesCS3B02G152200/TraesCS3B02G152300/TraesCS3B02G540100/TraesCS3B02G540200/TraesCS3B02G540700/TraesCS3D02G133100/TraesCS3D02G133200/TraesCS3D02G486200/TraesCS3D02G486800/…
SHW-1	GO:0000272	polysaccharide catabolic process	24/1018	214/59197	5.62e-13	1.95e-11	24	biological_process	TraesCS1A02G203600/TraesCS1A02G203700/TraesCS1A02G250000/TraesCS1B02G260600/TraesCS1B02G260700/TraesCS1D02G207000/TraesCS1D02G207100/TraesCS1D02G249600/TraesCS2A02G033600/TraesCS2A02G350800/TraesCS2A02G350900/TraesCS2B02G369100/TraesCS2D02G348900/TraesCS2D02G349000/TraesCS2D02G349400/TraesCS3A02G239200/TraesCS3A02G260200/TraesCS3B02G293200/TraesCS3B02G406000/TraesCS3D02G260300/TraesCS5B02G403700/…
SHW-1	GO:0006749	glutathione metabolic process	29/1018	324/59197	7.39e-13	2.39e-11	29	biological_process	TraesCS1A02G186700/TraesCS1A02G186800/TraesCS1D02G094700/TraesCS1D02G095000/TraesCS1D02G189700/TraesCS1D02G190200/TraesCS1D02G190500/TraesCS2A02G218700/TraesCS2B02G244100/TraesCS2D02G224700/TraesCS3A02G309000/TraesCS3A02G309100/TraesCS3B02G152200/TraesCS3B02G152300/TraesCS3B02G540100/TraesCS3B02G540200/TraesCS3B02G540700/TraesCS3D02G133100/TraesCS3D02G133200/TraesCS3D02G486200/TraesCS3D02G486800/…
SHW-1	GO:0031640	killing of cells of other organism	20/1018	146/59197	1.13e-12	3.42e-11	20	biological_process	TraesCS1A02G250000/TraesCS1A02G355300/TraesCS1B02G260600/TraesCS1B02G260700/TraesCS1D02G249600/TraesCS1D02G355100/TraesCS2A02G033600/TraesCS3A02G260200/TraesCS3A02G517100/TraesCS3B02G293200/TraesCS3B02G584700/TraesCS3D02G260300/TraesCS3D02G524700/TraesCS4A02G296300/TraesCS4D02G015800/TraesCS5A02G017900/TraesCS5A02G018200/TraesCS5B02G015500/TraesCS6A02G403200/TraesCS7B02G417700
SHW-1	GO:0010230	alternative respiration	9/1018	16/59197	1.3e-12	3.52e-11	9	biological_process	TraesCS2A02G438200/TraesCS2A02G438300/TraesCS2B02G459000/TraesCS2B02G459100/TraesCS2D02G436100/TraesCS2D02G436200/TraesCS6A02G269100/TraesCS6B02G296400/TraesCS6D02G245800
SHW-1	GO:0031098	stress-activated protein kinase signaling cascade	19/1018	139/59197	4.29e-12	1.1e-10	19	biological_process	TraesCS1A02G367000/TraesCS1B02G384700/TraesCS1B02G384900/TraesCS1B02G385200/TraesCS1D02G372500/TraesCS1D02G372700/TraesCS3A02G255600/TraesCS3A02G255700/TraesCS3A02G256200/TraesCS3A02G256300/TraesCS3B02G288100/TraesCS3B02G288300/TraesCS3B02G289500/TraesCS3D02G256400/TraesCS3D02G256500/TraesCS3D02G256600/TraesCS4A02G062600/TraesCS4B02G239400/TraesCS4D02G239400
SHW-1	GO:0023014	signal transduction by protein phosphorylation	19/1018	142/59197	6.31e-12	1.53e-10	19	biological_process	TraesCS1A02G367000/TraesCS1B02G384700/TraesCS1B02G384900/TraesCS1B02G385200/TraesCS1D02G372500/TraesCS1D02G372700/TraesCS3A02G255600/TraesCS3A02G255700/TraesCS3A02G256200/TraesCS3A02G256300/TraesCS3B02G288100/TraesCS3B02G288300/TraesCS3B02G289500/TraesCS3D02G256400/TraesCS3D02G256500/TraesCS3D02G256600/TraesCS4A02G062600/TraesCS4B02G239400/TraesCS4D02G239400
SHW-1	GO:0071456	cellular response to hypoxia	33/1018	468/59197	1.4e-11	3.24e-10	33	biological_process	TraesCS1A02G116700/TraesCS1A02G301100/TraesCS1B02G136700/TraesCS2A02G071500/TraesCS2A02G427700/TraesCS2A02G489500/TraesCS2B02G040500/TraesCS2B02G085500/TraesCS2B02G448100/TraesCS2B02G517400/TraesCS2D02G425700/TraesCS2D02G489700/TraesCS3A02G343900/TraesCS3D02G337400/TraesCS4B02G239400/TraesCS4D02G239400/TraesCS5A02G185700/TraesCS5A02G300800/TraesCS5A02G477600/TraesCS5B02G183800/TraesCS5B02G300300/…
SHW-1	GO:1905034	regulation of antifungal innate immune response	8/1018	14/59197	2.04e-11	4.51e-10	8	biological_process	TraesCS7A02G508700/TraesCS7A02G508800/TraesCS7B02G418400/TraesCS7B02G418500/TraesCS7B02G419400/TraesCS7D02G497300/TraesCS7D02G497400/TraesCS7D02G497800
SHW-1	GO:0008061	chitin binding	18/1168	120/62343	1.28e-11	6.3e-10	18	molecular_function	TraesCS1A02G250000/TraesCS1B02G260600/TraesCS1B02G260700/TraesCS1D02G249600/TraesCS2A02G033600/TraesCS2A02G350800/TraesCS2A02G350900/TraesCS2B02G369100/TraesCS2D02G348900/TraesCS2D02G349000/TraesCS2D02G349400/TraesCS3A02G260200/TraesCS3B02G293200/TraesCS3D02G260300/TraesCS6A02G168900/TraesCS6D02G199500/TraesCS7A02G371600/TraesCS7B02G256000
SHW-1	GO:0009916	alternative oxidase activity	9/1168	19/62343	2.15e-11	8.23e-10	9	molecular_function	TraesCS2A02G438200/TraesCS2A02G438300/TraesCS2B02G459000/TraesCS2B02G459100/TraesCS2D02G436100/TraesCS2D02G436200/TraesCS6A02G269100/TraesCS6B02G296400/TraesCS6D02G245800
SHW-1	GO:0102721	ubiquinol:oxygen oxidoreductase activity	9/1168	19/62343	2.15e-11	8.23e-10	9	molecular_function	TraesCS2A02G438200/TraesCS2A02G438300/TraesCS2B02G459000/TraesCS2B02G459100/TraesCS2D02G436100/TraesCS2D02G436200/TraesCS6A02G269100/TraesCS6B02G296400/TraesCS6D02G245800
SHW-1	GO:0032147	activation of protein kinase activity	19/1018	159/59197	4.74e-11	1e-09	19	biological_process	TraesCS1A02G367000/TraesCS1B02G384700/TraesCS1B02G384900/TraesCS1B02G385200/TraesCS1D02G372500/TraesCS1D02G372700/TraesCS3A02G255600/TraesCS3A02G255700/TraesCS3A02G256200/TraesCS3A02G256300/TraesCS3B02G288100/TraesCS3B02G288300/TraesCS3B02G289500/TraesCS3D02G256400/TraesCS3D02G256500/TraesCS3D02G256600/TraesCS4A02G062600/TraesCS4B02G239400/TraesCS4D02G239400
SHW-1	GO:0004709	MAP kinase kinase kinase activity	16/1168	98/62343	4.69e-11	1.61e-09	16	molecular_function	TraesCS1A02G367000/TraesCS1B02G384700/TraesCS1B02G384900/TraesCS1B02G385200/TraesCS1D02G372500/TraesCS1D02G372700/TraesCS3A02G255600/TraesCS3A02G255700/TraesCS3A02G256200/TraesCS3A02G256300/TraesCS3B02G288100/TraesCS3B02G288300/TraesCS3B02G289500/TraesCS3D02G256400/TraesCS3D02G256500/TraesCS3D02G256600
SHW-1	GO:0009864	induced systemic resistance, jasmonic acid mediated signaling pathway	12/1018	53/59197	8.76e-11	1.7e-09	12	biological_process	TraesCS1A02G301100/TraesCS2A02G427700/TraesCS2A02G489500/TraesCS2B02G448100/TraesCS2B02G517400/TraesCS2D02G425700/TraesCS2D02G489700/TraesCS3D02G337400/TraesCS6A02G334800/TraesCS6B02G365200/TraesCS6D02G314300/TraesCS7A02G338500
SHW-1	GO:0010181	FMN binding	20/1168	169/62343	8.02e-11	2.51e-09	20	molecular_function	TraesCS1A02G015700/TraesCS1A02G015800/TraesCS1B02G018700/TraesCS1B02G019700/TraesCS1B02G019800/TraesCS1D02G013600/TraesCS1D02G013700/TraesCS2A02G026600/TraesCS2A02G124200/TraesCS2B02G040000/TraesCS2B02G146000/TraesCS2D02G028600/TraesCS2D02G127000/TraesCS3D02G496300/TraesCS4A02G098900/TraesCS4B02G048500/TraesCS6B02G353200/TraesCS6D02G302300/TraesCS7B02G079500/TraesCS7D02G176000
SHW-1	GO:0007346	regulation of mitotic cell cycle	23/1018	275/59197	6.54e-10	1.22e-08	23	biological_process	TraesCS1A02G359100/TraesCS1A02G367000/TraesCS1B02G119600/TraesCS1B02G375400/TraesCS1B02G384700/TraesCS1B02G384900/TraesCS1B02G385200/TraesCS1D02G363800/TraesCS1D02G372500/TraesCS1D02G372700/TraesCS3A02G255600/TraesCS3A02G255700/TraesCS3A02G256200/TraesCS3A02G256300/TraesCS3B02G288100/TraesCS3B02G288300/TraesCS3B02G289500/TraesCS3D02G256400/TraesCS3D02G256500/TraesCS3D02G256600/TraesCS4A02G062600/…
SHW-1	GO:0006076	(1->3)-beta-D-glucan catabolic process	8/1018	20/59197	7.81e-10	1.41e-08	8	biological_process	TraesCS3A02G483000/TraesCS3A02G483100/TraesCS3B02G529400/TraesCS3B02G529700/TraesCS3D02G477300/TraesCS3D02G478000/TraesCS3D02G478200/TraesCS3D02G478300
SHW-1	GO:0016491	oxidoreductase activity	54/1168	1159/62343	1.61e-09	4.61e-08	54	molecular_function	TraesCS1A02G015700/TraesCS1A02G015800/TraesCS1B02G018700/TraesCS1B02G019700/TraesCS1B02G019800/TraesCS1B02G410300/TraesCS1D02G013600/TraesCS1D02G013700/TraesCS1D02G391900/TraesCS2A02G026600/TraesCS2A02G315600/TraesCS2A02G326100/TraesCS2A02G548200/TraesCS2B02G040000/TraesCS2B02G200700/TraesCS2B02G333900/TraesCS2B02G356100/TraesCS2B02G579100/TraesCS2D02G028600/TraesCS2D02G549300/TraesCS3A02G035300/…
SHW-1	GO:2000070	regulation of response to water deprivation	12/1018	73/59197	4.41e-09	7.39e-08	12	biological_process	TraesCS1A02G301100/TraesCS2A02G489500/TraesCS2B02G517400/TraesCS2D02G489700/TraesCS3A02G343900/TraesCS3D02G337400/TraesCS5A02G185700/TraesCS5B02G183800/TraesCS5D02G190800/TraesCS6B02G263800/TraesCS6D02G217800/TraesCS7A02G338500
SHW-1	GO:0043295	glutathione binding	15/1168	114/62343	4.17e-09	1.1e-07	15	molecular_function	TraesCS1D02G094700/TraesCS1D02G095000/TraesCS3A02G309000/TraesCS3A02G309100/TraesCS3B02G152200/TraesCS3B02G152300/TraesCS3D02G133100/TraesCS3D02G133200/TraesCS4B02G059100/TraesCS4B02G059300/TraesCS5A02G024100/TraesCS5B02G020700/TraesCS5B02G021800/TraesCS5D02G440700/TraesCS7B02G084400
SHW-1	GO:1900056	negative regulation of leaf senescence	10/1018	49/59197	9.7e-09	1.57e-07	10	biological_process	TraesCS1A02G301100/TraesCS2A02G489500/TraesCS2B02G517400/TraesCS2D02G489700/TraesCS3D02G337400/TraesCS5D02G420800/TraesCS7A02G195800/TraesCS7A02G338500/TraesCS7B02G101500/TraesCS7D02G197300
SHW-1	GO:0018685	alkane 1-monooxygenase activity	8/1168	25/62343	1.21e-08	2.97e-07	8	molecular_function	TraesCS1A02G277400/TraesCS1B02G286300/TraesCS1D02G276600/TraesCS2B02G563200/TraesCS4A02G183600/TraesCS5A02G129500/TraesCS5B02G128100/TraesCS5D02G137000
SHW-1	GO:0009607	response to biotic stimulus	17/1018	192/59197	4.72e-08	7.4e-07	17	biological_process	TraesCS2B02G097800/TraesCS2D02G081500/TraesCS4B02G322100/TraesCS4B02G322700/TraesCS5A02G090600/TraesCS5A02G183300/TraesCS5A02G439700/TraesCS5B02G181500/TraesCS5B02G442600/TraesCS5B02G442700/TraesCS5D02G446800/TraesCS5D02G446900/TraesCS7A02G198800/TraesCS7A02G558500/TraesCS7B02G483400/TraesCS7D02G161200/TraesCS7D02G551400
SHW-1	GO:0090357	regulation of tryptophan metabolic process	6/1018	14/59197	6.8e-08	1.03e-06	6	biological_process	TraesCS1A02G370600/TraesCS1A02G370700/TraesCS1B02G389700/TraesCS1B02G389900/TraesCS1D02G376600/TraesCS1D02G376700
SHW-1	GO:0009693	ethylene biosynthetic process	10/1018	64/59197	1.42e-07	1.97e-06	10	biological_process	TraesCS1A02G089500/TraesCS1A02G089600/TraesCS1B02G117500/TraesCS1D02G098000/TraesCS1D02G098100/TraesCS2B02G414800/TraesCS4B02G239400/TraesCS4D02G239400/TraesCS5A02G234300/TraesCS5B02G232700
SHW-1	GO:1905421	regulation of plant organ morphogenesis	8/1018	36/59197	1.47e-07	1.98e-06	8	biological_process	TraesCS2A02G395100/TraesCS2B02G413200/TraesCS2D02G392500/TraesCS6A02G258800/TraesCS6A02G259200/TraesCS6B02G266600/TraesCS6D02G240000/TraesCS6D02G240300
SHW-1	GO:0009751	response to salicylic acid	28/1018	526/59197	2.01e-07	2.64e-06	28	biological_process	TraesCS1A02G301100/TraesCS2A02G489500/TraesCS2B02G517400/TraesCS2D02G489700/TraesCS3A02G106700/TraesCS3A02G343900/TraesCS3B02G125400/TraesCS3D02G337400/TraesCS4A02G090200/TraesCS5A02G185700/TraesCS5B02G183800/TraesCS5D02G190700/TraesCS5D02G190800/TraesCS6A02G146900/TraesCS6A02G334800/TraesCS6B02G002700/TraesCS6B02G151500/TraesCS6B02G175100/TraesCS6B02G365200/TraesCS6B02G414900/TraesCS6D02G113500/…
SHW-1	GO:0009938	negative regulation of gibberellic acid mediated signaling pathway	8/1018	40/59197	3.52e-07	4.5e-06	8	biological_process	TraesCS1A02G070400/TraesCS1B02G088900/TraesCS1D02G072900/TraesCS3B02G379200/TraesCS3D02G341100/TraesCS6A02G146900/TraesCS6B02G175100/TraesCS6D02G136200
SHW-1	GO:0009809	lignin biosynthetic process	20/1018	321/59197	1.01e-06	1.25e-05	20	biological_process	TraesCS2D02G568300/TraesCS3A02G180000/TraesCS3A02G229700/TraesCS5A02G061600/TraesCS5A02G061700/TraesCS5A02G213900/TraesCS5B02G069500/TraesCS5B02G069600/TraesCS5B02G160700/TraesCS5D02G073300/TraesCS5D02G168400/TraesCS5D02G210600/TraesCS5D02G488800/TraesCS5D02G488900/TraesCS6B02G420200/TraesCS7A02G127600/TraesCS7A02G183000/TraesCS7A02G353400/TraesCS7D02G150500/TraesCS7D02G150600
SHW-1	GO:0080186	developmental vegetative growth	6/1018	21/59197	1.11e-06	1.34e-05	6	biological_process	TraesCS6A02G334800/TraesCS6B02G365200/TraesCS6D02G314300/TraesCS7A02G195800/TraesCS7B02G101500/TraesCS7D02G197300
SHW-1	GO:0016616	oxidoreductase activity, acting on the CH-OH group of donors, NAD or NADP as acceptor	19/1168	265/62343	8.09e-07	1.64e-05	19	molecular_function	TraesCS3A02G229700/TraesCS5A02G004800/TraesCS5A02G061600/TraesCS5A02G061700/TraesCS5A02G213900/TraesCS5B02G069500/TraesCS5B02G069600/TraesCS5B02G160700/TraesCS5D02G011900/TraesCS5D02G073300/TraesCS5D02G168400/TraesCS5D02G210600/TraesCS6A02G274900/TraesCS6B02G302400/TraesCS6B02G420200/TraesCS6D02G255200/TraesCS7A02G183000/TraesCS7D02G150500/TraesCS7D02G150600
SHW-1	GO:0002679	respiratory burst involved in defense response	7/1018	34/59197	1.56e-06	1.81e-05	7	biological_process	TraesCS2A02G298000/TraesCS2B02G601300/TraesCS2D02G296100/TraesCS3B02G409400/TraesCS6A02G382800/TraesCS6B02G421900/TraesCS6D02G367600
SHW-1	GO:1901371	regulation of leaf morphogenesis	8/1018	55/59197	4.43e-06	4.9e-05	8	biological_process	TraesCS2A02G395100/TraesCS2B02G413200/TraesCS2D02G392500/TraesCS6A02G258800/TraesCS6A02G259200/TraesCS6B02G266600/TraesCS6D02G240000/TraesCS6D02G240300
SHW-1	GO:0009815	1-aminocyclopropane-1-carboxylate oxidase activity	7/1168	34/62343	2.75e-06	5.26e-05	7	molecular_function	TraesCS1A02G089500/TraesCS1A02G089600/TraesCS1B02G117500/TraesCS1D02G098000/TraesCS1D02G098100/TraesCS5A02G234300/TraesCS5B02G232700
SHW-1	GO:0006587	serotonin biosynthetic process from tryptophan	7/1018	44/59197	9.59e-06	0.000101	7	biological_process	TraesCS2B02G545300/TraesCS2D02G518200/TraesCS2D02G518300/TraesCS6B02G125800/TraesCS7A02G387000/TraesCS7A02G387100/TraesCS7D02G383500
SHW-1	GO:0051865	protein autoubiquitination	10/1018	101/59197	1.01e-05	0.000104	10	biological_process	TraesCS1A02G029800/TraesCS1B02G036900/TraesCS1D02G030300/TraesCS2A02G298000/TraesCS2B02G601300/TraesCS2D02G296100/TraesCS3B02G409400/TraesCS6A02G382800/TraesCS6B02G421900/TraesCS6D02G367600
SHW-1	GO:0052865	1-deoxy-D-xylulose 5-phosphate biosynthetic process	4/1018	9/59197	1.02e-05	0.000104	4	biological_process	TraesCS1A02G384300/TraesCS1B02G411100/TraesCS1D02G392500/TraesCS2A02G565400
SHW-1	GO:0009835	fruit ripening	10/1018	102/59197	1.11e-05	0.000109	10	biological_process	TraesCS1A02G089500/TraesCS1A02G089600/TraesCS1B02G117500/TraesCS1D02G098000/TraesCS1D02G098100/TraesCS2B02G414800/TraesCS3D02G160400/TraesCS5A02G234300/TraesCS5B02G232700/TraesCS6A02G243300
SHW-1	GO:0080187	floral organ senescence	7/1018	45/59197	1.12e-05	0.000109	7	biological_process	TraesCS1A02G301100/TraesCS2A02G489500/TraesCS2B02G517400/TraesCS2D02G489700/TraesCS3D02G337400/TraesCS4B02G390100/TraesCS7A02G338500
SHW-1	GO:0009682	induced systemic resistance	8/1018	64/59197	1.41e-05	0.000131	8	biological_process	TraesCS1A02G301100/TraesCS2A02G489500/TraesCS2B02G517400/TraesCS2D02G489700/TraesCS3D02G337400/TraesCS5A02G373100/TraesCS5D02G382600/TraesCS7A02G338500
SHW-1	GO:1902074	response to salt	10/1018	112/59197	2.52e-05	0.000227	10	biological_process	TraesCS1A02G167100/TraesCS1B02G183500/TraesCS1D02G173800/TraesCS2A02G389100/TraesCS2A02G593300/TraesCS2B02G407100/TraesCS2B02G591000/TraesCS4B02G129100/TraesCS5A02G477900/TraesCS5D02G491400
SHW-1	GO:0008661	1-deoxy-D-xylulose-5-phosphate synthase activity	4/1168	9/62343	1.43e-05	0.000246	4	molecular_function	TraesCS1A02G384300/TraesCS1B02G411100/TraesCS1D02G392500/TraesCS2A02G565400
SHW-1	GO:0016744	transferase activity, transferring aldehyde or ketonic groups	4/1168	9/62343	1.43e-05	0.000246	4	molecular_function	TraesCS1A02G384300/TraesCS1B02G411100/TraesCS1D02G392500/TraesCS2A02G565400
SHW-1	GO:0031225	anchored component of membrane	29/1037	706/63964	6.72e-06	0.000417	29	cellular_component	TraesCS1A02G422900/TraesCS1B02G454200/TraesCS1B02G454500/TraesCS1D02G430700/TraesCS1D02G431200/TraesCS2A02G216200/TraesCS2A02G258600/TraesCS2B02G241200/TraesCS2D02G264900/TraesCS4A02G033500/TraesCS4A02G033600/TraesCS4A02G403200/TraesCS4B02G271800/TraesCS4B02G271900/TraesCS4D02G270900/TraesCS4D02G271100/TraesCS5A02G338400/TraesCS6D02G264000/TraesCS7A02G195800/TraesCS7A02G308000/TraesCS7A02G489000/…
SHW-1	GO:0005354	galactose transmembrane transporter activity	5/1168	21/62343	3.63e-05	0.000432	5	molecular_function	TraesCS2A02G188600/TraesCS2B02G218700/TraesCS2D02G199100/TraesCS4B02G262900/TraesCS4D02G263000
SHW-1	GO:0005365	myo-inositol transmembrane transporter activity	5/1168	21/62343	3.63e-05	0.000432	5	molecular_function	TraesCS2A02G188600/TraesCS2B02G218700/TraesCS2D02G199100/TraesCS4B02G262900/TraesCS4D02G263000
SHW-1	GO:0015148	D-xylose transmembrane transporter activity	5/1168	21/62343	3.63e-05	0.000432	5	molecular_function	TraesCS2A02G188600/TraesCS2B02G218700/TraesCS2D02G199100/TraesCS4B02G262900/TraesCS4D02G263000
SHW-1	GO:0015168	glycerol transmembrane transporter activity	5/1168	21/62343	3.63e-05	0.000432	5	molecular_function	TraesCS2A02G188600/TraesCS2B02G218700/TraesCS2D02G199100/TraesCS4B02G262900/TraesCS4D02G263000
SHW-1	GO:0015575	mannitol transmembrane transporter activity	5/1168	21/62343	3.63e-05	0.000432	5	molecular_function	TraesCS2A02G188600/TraesCS2B02G218700/TraesCS2D02G199100/TraesCS4B02G262900/TraesCS4D02G263000
SHW-1	GO:0015576	sorbitol transmembrane transporter activity	5/1168	21/62343	3.63e-05	0.000432	5	molecular_function	TraesCS2A02G188600/TraesCS2B02G218700/TraesCS2D02G199100/TraesCS4B02G262900/TraesCS4D02G263000
SHW-1	GO:0015591	D-ribose transmembrane transporter activity	5/1168	21/62343	3.63e-05	0.000432	5	molecular_function	TraesCS2A02G188600/TraesCS2B02G218700/TraesCS2D02G199100/TraesCS4B02G262900/TraesCS4D02G263000
SHW-1	GO:0016621	cinnamoyl-CoA reductase activity	10/1168	113/62343	5.58e-05	0.00064	10	molecular_function	TraesCS5A02G061600/TraesCS5A02G061700/TraesCS5B02G069500/TraesCS5B02G069600/TraesCS5B02G160700/TraesCS5D02G073300/TraesCS5D02G168400/TraesCS6B02G420200/TraesCS7D02G150500/TraesCS7D02G150600
SHW-1	GO:0030145	manganese ion binding	19/1168	358/62343	5.77e-05	0.00064	19	molecular_function	TraesCS3B02G282400/TraesCS3B02G282500/TraesCS4A02G181600/TraesCS4A02G181700/TraesCS4A02G181800/TraesCS4A02G181900/TraesCS4A02G279100/TraesCS4A02G279200/TraesCS4A02G279300/TraesCS4B02G033100/TraesCS4B02G033600/TraesCS4D02G030700/TraesCS4D02G030800/TraesCS4D02G031700/TraesCS4D02G031800/TraesCS4D02G031900/TraesCS4D02G032000/TraesCSU02G152800/TraesCSU02G253400
SHW-1	GO:0046423	allene-oxide cyclase activity	3/1168	5/62343	6.38e-05	0.000686	3	molecular_function	TraesCS6A02G334800/TraesCS6B02G365200/TraesCS6D02G314300
SHW-1	GO:0036469	L-tryptophan decarboxylase activity	6/1168	38/62343	7.06e-05	0.000732	6	molecular_function	TraesCS2B02G545300/TraesCS2D02G518200/TraesCS2D02G518300/TraesCS7A02G387000/TraesCS7A02G387100/TraesCS7D02G383500
SHW-1	GO:0004518	nuclease activity	8/1168	77/62343	9.95e-05	0.000978	8	molecular_function	TraesCS1A02G355300/TraesCS1B02G141100/TraesCS1D02G355100/TraesCS3A02G209100/TraesCS3A02G517100/TraesCS3B02G239400/TraesCS3D02G212000/TraesCS6A02G403200
SHW-1	GO:0008194	UDP-glycosyltransferase activity	28/1168	681/62343	0.000116	0.00111	28	molecular_function	TraesCS1A02G424000/TraesCS1B02G080400/TraesCS1B02G361500/TraesCS2A02G410000/TraesCS2B02G040500/TraesCS2B02G428300/TraesCS2D02G029800/TraesCS3D02G126300/TraesCS3D02G326200/TraesCS4B02G226700/TraesCS4D02G227300/TraesCS5A02G065500/TraesCS5A02G132700/TraesCS5A02G433200/TraesCS5B02G132200/TraesCS5B02G436300/TraesCS5B02G436500/TraesCS5D02G140900/TraesCS5D02G440900/TraesCS5D02G441500/TraesCS6A02G177900/…
SHW-1	GO:0003991	acetylglutamate kinase activity	3/1168	6/62343	0.000126	0.00111	3	molecular_function	TraesCS6A02G250600/TraesCS6B02G274800/TraesCS6D02G232400
SHW-1	GO:0016672	oxidoreductase activity, acting on a sulfur group of donors, quinone or similar compound as acceptor	3/1168	6/62343	0.000126	0.00111	3	molecular_function	TraesCS6A02G059600/TraesCS6B02G080000/TraesCSU02G122000
SHW-1	GO:0034618	arginine binding	3/1168	6/62343	0.000126	0.00111	3	molecular_function	TraesCS6A02G250600/TraesCS6B02G274800/TraesCS6D02G232400
SHW-1	GO:0045892	negative regulation of transcription, DNA-templated	22/1018	522/59197	0.000132	0.00117	22	biological_process	TraesCS1A02G058400/TraesCS1A02G301100/TraesCS2A02G427700/TraesCS2A02G489500/TraesCS2B02G448100/TraesCS2B02G517400/TraesCS2D02G425700/TraesCS2D02G489700/TraesCS3B02G199000/TraesCS3D02G337400/TraesCS6A02G146900/TraesCS6B02G175100/TraesCS6D02G136200/TraesCS7A02G338500/TraesCS7A02G508700/TraesCS7A02G508800/TraesCS7B02G418400/TraesCS7B02G418500/TraesCS7B02G419400/TraesCS7D02G497300/TraesCS7D02G497400/…
SHW-1	GO:0046658	anchored component of plasma membrane	27/1037	707/63964	4.82e-05	0.00149	27	cellular_component	TraesCS1A02G422900/TraesCS1B02G454200/TraesCS1B02G454500/TraesCS1D02G430700/TraesCS1D02G431200/TraesCS2A02G216200/TraesCS2A02G258600/TraesCS2A02G583400/TraesCS2B02G241200/TraesCS2B02G603100/TraesCS2B02G603200/TraesCS2D02G264900/TraesCS3A02G249500/TraesCS4A02G033500/TraesCS4A02G033600/TraesCS4A02G403200/TraesCS4B02G271800/TraesCS4B02G271900/TraesCS4D02G270900/TraesCS4D02G271100/TraesCS5A02G338400/…
SHW-1	GO:0009410	response to xenobiotic stimulus	6/1018	52/59197	0.000264	0.00211	6	biological_process	TraesCS1D02G094700/TraesCS5A02G024100/TraesCS5B02G020700/TraesCS5B02G021800/TraesCS7B02G078300/TraesCS7B02G084400
SHW-1	GO:0047484	regulation of response to osmotic stress	6/1018	52/59197	0.000264	0.00211	6	biological_process	TraesCS1A02G301100/TraesCS2A02G489500/TraesCS2B02G517400/TraesCS2D02G489700/TraesCS3D02G337400/TraesCS7A02G338500
SHW-1	GO:0010116	positive regulation of abscisic acid biosynthetic process	5/1018	35/59197	0.000315	0.00247	5	biological_process	TraesCS1A02G167100/TraesCS1B02G183500/TraesCS1D02G173800/TraesCS2A02G593300/TraesCS2B02G591000
SHW-1	GO:0090575	RNA polymerase II transcription factor complex	6/1037	49/63964	0.000138	0.00285	6	cellular_component	TraesCS3B02G002200/TraesCS3B02G002300/TraesCS3B02G003500/TraesCS3B02G003700/TraesCS3D02G008900/TraesCS3D02G009200
SHW-1	GO:0042183	formate catabolic process	3/1018	9/59197	0.000394	0.00304	3	biological_process	TraesCS6A02G274900/TraesCS6B02G302400/TraesCS6D02G255200
SHW-1	GO:0006526	arginine biosynthetic process	5/1018	37/59197	0.000411	0.00312	5	biological_process	TraesCS6A02G250600/TraesCS6B02G274800/TraesCS6D02G232400/TraesCS7A02G241100/TraesCS7B02G136600
SHW-1	GO:0009409	response to cold	32/1018	975/59197	0.000472	0.00353	32	biological_process	TraesCS1A02G082500/TraesCS1A02G218100/TraesCS1A02G413400/TraesCS1D02G420900/TraesCS2A02G381900/TraesCS2A02G389100/TraesCS2B02G399200/TraesCS2B02G407100/TraesCS2D02G378400/TraesCS3A02G370100/TraesCS4B02G129100/TraesCS4B02G197800/TraesCS4D02G092000/TraesCS4D02G198600/TraesCS5A02G061600/TraesCS5A02G061700/TraesCS5A02G477900/TraesCS5B02G069500/TraesCS5B02G069600/TraesCS5B02G160700/TraesCS5D02G004400/…
SHW-1	GO:0004664	prephenate dehydratase activity	4/1168	20/62343	0.000467	0.00374	4	molecular_function	TraesCS2A02G292000/TraesCS2B02G308500/TraesCS2D02G289900/TraesCS2D02G290000
SHW-1	GO:0047769	arogenate dehydratase activity	4/1168	20/62343	0.000467	0.00374	4	molecular_function	TraesCS2A02G292000/TraesCS2B02G308500/TraesCS2D02G289900/TraesCS2D02G290000
SHW-1	GO:0016126	sterol biosynthetic process	11/1018	191/59197	0.000517	0.0038	11	biological_process	TraesCS3A02G132000/TraesCS5A02G004500/TraesCS5A02G004600/TraesCS5A02G004700/TraesCS5A02G004800/TraesCS5B02G552300/TraesCS5D02G011900/TraesCS5D02G012000/TraesCS5D02G012100/TraesCS5D02G012200/TraesCS5D02G012300
SHW-1	GO:0004765	shikimate kinase activity	3/1168	9/62343	0.000506	0.00387	3	molecular_function	TraesCS7A02G184600/TraesCS7B02G089400/TraesCS7D02G186100
SHW-1	GO:0005740	mitochondrial envelope	5/1037	37/63964	0.000314	0.00411	5	cellular_component	TraesCS1B02G464900/TraesCS1B02G465000/TraesCS1D02G439200/TraesCS1D02G439300/TraesCS2D02G227000
SHW-1	GO:0009326	formate dehydrogenase complex	3/1037	9/63964	0.000332	0.00411	3	cellular_component	TraesCS6A02G274900/TraesCS6B02G302400/TraesCS6D02G255200
SHW-1	GO:0009813	flavonoid biosynthetic process	15/1018	327/59197	0.000628	0.00449	15	biological_process	TraesCS1A02G070200/TraesCS1B02G088600/TraesCS1D02G072700/TraesCS2B02G200700/TraesCS2D02G568300/TraesCS4A02G109200/TraesCS4B02G195000/TraesCS4B02G346900/TraesCS4D02G195700/TraesCS5A02G515600/TraesCS5D02G488700/TraesCS5D02G488800/TraesCS5D02G488900/TraesCS6B02G046900/TraesCS6B02G047900
SHW-1	GO:0051502	diterpene phytoalexin biosynthetic process	9/1018	138/59197	0.000676	0.00476	9	biological_process	TraesCS1B02G423200/TraesCS2A02G053300/TraesCS2A02G322500/TraesCS2B02G360300/TraesCS2D02G021500/TraesCS5D02G487900/TraesCS7A02G215500/TraesCS7B02G469000/TraesCS7D02G532100
SHW-1	GO:0006863	purine nucleobase transport	6/1018	63/59197	0.000752	0.00502	6	biological_process	TraesCS1A02G059200/TraesCS1D02G060600/TraesCS4B02G304200/TraesCS4D02G302200/TraesCS5B02G361100/TraesCS5D02G367700
SHW-1	GO:1900425	negative regulation of defense response to bacterium	6/1018	63/59197	0.000752	0.00502	6	biological_process	TraesCS2A02G156300/TraesCS2A02G156400/TraesCS2B02G181800/TraesCS2B02G182000/TraesCS2D02G162200/TraesCS2D02G162300
SHW-1	GO:0033387	putrescine biosynthetic process from ornithine	3/1018	11/59197	0.000755	0.00502	3	biological_process	TraesCS5A02G337400/TraesCS5B02G336200/TraesCS5D02G342000
SHW-1	GO:0045735	nutrient reservoir activity	20/1168	470/62343	0.000679	0.00507	20	molecular_function	TraesCS3B02G282400/TraesCS3B02G282500/TraesCS4A02G181600/TraesCS4A02G181700/TraesCS4A02G181800/TraesCS4A02G181900/TraesCS4A02G279100/TraesCS4A02G279200/TraesCS4A02G279300/TraesCS4B02G033100/TraesCS4B02G033600/TraesCS4D02G030700/TraesCS4D02G030800/TraesCS4D02G031700/TraesCS4D02G031800/TraesCS4D02G031900/TraesCS4D02G032000/TraesCS7D02G057000/TraesCSU02G152800/TraesCSU02G253400
SHW-1	GO:0080030	methyl indole-3-acetate esterase activity	12/1168	212/62343	0.000727	0.00511	12	molecular_function	TraesCS1B02G268000/TraesCS1D02G256400/TraesCS2B02G471800/TraesCS3A02G131200/TraesCS3D02G131800/TraesCS4A02G008500/TraesCS4B02G296400/TraesCS4D02G295300/TraesCS5A02G427400/TraesCS6B02G046900/TraesCS6B02G047900/TraesCS6D02G277700
SHW-1	GO:0055085	transmembrane transport	21/1018	557/59197	0.000794	0.00521	21	biological_process	TraesCS1B02G456200/TraesCS3A02G129000/TraesCS3A02G218000/TraesCS3B02G248500/TraesCS3D02G234300/TraesCS4D02G092000/TraesCS5A02G354300/TraesCS5B02G356700/TraesCS5B02G449500/TraesCS5B02G572600/TraesCS5D02G361500/TraesCS5D02G361600/TraesCS5D02G452500/TraesCS5D02G564000/TraesCS7A02G391000/TraesCS7A02G391100/TraesCS7B02G000200/TraesCS7B02G292700/TraesCS7D02G386500/TraesCS7D02G386600/TraesCSU02G097600
SHW-1	GO:0009094	L-phenylalanine biosynthetic process	4/1018	26/59197	0.000961	0.00623	4	biological_process	TraesCS2A02G292000/TraesCS2B02G308500/TraesCS2D02G289900/TraesCS2D02G290000
SHW-1	GO:0016410	N-acyltransferase activity	8/1168	107/62343	0.000943	0.00628	8	molecular_function	TraesCS3A02G111400/TraesCS3A02G119500/TraesCS3A02G119800/TraesCS3B02G138900/TraesCS3B02G139000/TraesCS3D02G121600/TraesCS7B02G400300/TraesCS7D02G315000
SHW-1	GO:0004586	ornithine decarboxylase activity	3/1168	11/62343	0.000967	0.00628	3	molecular_function	TraesCS5A02G337400/TraesCS5B02G336200/TraesCS5D02G342000
SHW-1	GO:0016207	4-coumarate-CoA ligase activity	3/1168	11/62343	0.000967	0.00628	3	molecular_function	TraesCS2A02G145800/TraesCS2B02G171200/TraesCS2D02G150400
SHW-1	GO:0050502	cis-zeatin O-beta-D-glucosyltransferase activity	6/1168	61/62343	0.000986	0.00628	6	molecular_function	TraesCS2A02G410000/TraesCS2B02G040500/TraesCS2B02G428300/TraesCS7A02G467800/TraesCS7B02G369200/TraesCS7D02G455200
SHW-1	GO:0005345	purine nucleobase transmembrane transporter activity	6/1168	63/62343	0.00117	0.00718	6	molecular_function	TraesCS1A02G059200/TraesCS1D02G060600/TraesCS4B02G304200/TraesCS4D02G302200/TraesCS5B02G361100/TraesCS5D02G367700
SHW-1	GO:0035098	ESC/E(Z) complex	3/1037	12/63964	0.000838	0.00742	3	cellular_component	TraesCS3A02G209100/TraesCS3B02G239400/TraesCS3D02G212000
SHW-1	GO:0035102	PRC1 complex	3/1037	12/63964	0.000838	0.00742	3	cellular_component	TraesCS3A02G209100/TraesCS3B02G239400/TraesCS3D02G212000
SHW-1	GO:1903602	thermospermine catabolic process	3/1018	13/59197	0.00127	0.00788	3	biological_process	TraesCS2A02G548200/TraesCS2B02G579100/TraesCS2D02G549300
SHW-1	GO:0000976	transcription regulatory region sequence-specific DNA binding	30/1168	880/62343	0.00146	0.00837	30	molecular_function	TraesCS1D02G418400/TraesCS1D02G418500/TraesCS2A02G370700/TraesCS2A02G381900/TraesCS2B02G399200/TraesCS2B02G466400/TraesCS2D02G378400/TraesCS3A02G343900/TraesCS4B02G129100/TraesCS5A02G185600/TraesCS5A02G185700/TraesCS5B02G157300/TraesCS5B02G183700/TraesCS5B02G183800/TraesCS5D02G190700/TraesCS5D02G190800/TraesCS6A02G224000/TraesCS6A02G224100/TraesCS6A02G224200/TraesCS6B02G257000/TraesCS6B02G257100/…
SHW-1	GO:0052894	norspermine:oxygen oxidoreductase activity	3/1168	13/62343	0.00163	0.00904	3	molecular_function	TraesCS2A02G548200/TraesCS2B02G579100/TraesCS2D02G549300
SHW-1	GO:0052901	spermine:oxygen oxidoreductase (spermidine-forming) activity	3/1168	13/62343	0.00163	0.00904	3	molecular_function	TraesCS2A02G548200/TraesCS2B02G579100/TraesCS2D02G549300
SHW-1	GO:0006090	pyruvate metabolic process	3/1018	14/59197	0.0016	0.00972	3	biological_process	TraesCS1A02G122500/TraesCS1B02G141700/TraesCS1D02G123400
SHW-1	GO:0010150	leaf senescence	18/1018	473/59197	0.00164	0.00972	18	biological_process	TraesCS1A02G301100/TraesCS2A02G489500/TraesCS2A02G583400/TraesCS2B02G517400/TraesCS2B02G603100/TraesCS2D02G489700/TraesCS3D02G337400/TraesCS4A02G115600/TraesCS4B02G239400/TraesCS4B02G390100/TraesCS4D02G239400/TraesCS5D02G190700/TraesCS5D02G420800/TraesCS6A02G337800/TraesCS6B02G269000/TraesCS6D02G318700/TraesCS6D02G359300/TraesCS7A02G338500
SHW-1	GO:0009694	jasmonic acid metabolic process	7/1018	99/59197	0.00165	0.00972	7	biological_process	TraesCS1A02G351600/TraesCS1B02G371900/TraesCS1D02G359100/TraesCS2B02G471800/TraesCS4A02G008500/TraesCS4B02G296400/TraesCS4D02G295300
SHW-1	GO:0046323	glucose import	10/1018	188/59197	0.00166	0.00972	10	biological_process	TraesCS2A02G188600/TraesCS2B02G218700/TraesCS2D02G198800/TraesCS2D02G198900/TraesCS2D02G199100/TraesCS3B02G518900/TraesCS4B02G262900/TraesCS4D02G263000/TraesCS7A02G154500/TraesCS7B02G058500
SHW-1	GO:0007623	circadian rhythm	12/1018	256/59197	0.00176	0.0102	12	biological_process	TraesCS5A02G061600/TraesCS5A02G061700/TraesCS5B02G069500/TraesCS5B02G069600/TraesCS5B02G160700/TraesCS5D02G073300/TraesCS5D02G168400/TraesCS6A02G334800/TraesCS6B02G365200/TraesCS6D02G314300/TraesCS7D02G150500/TraesCS7D02G150600
SHW-1	GO:0004601	peroxidase activity	27/1168	782/62343	0.00206	0.0111	27	molecular_function	TraesCS1B02G115900/TraesCS1B02G354800/TraesCS1D02G096400/TraesCS2A02G573500/TraesCS2A02G573700/TraesCS2A02G573900/TraesCS2B02G124600/TraesCS2B02G124800/TraesCS2B02G125800/TraesCS2B02G126200/TraesCS2B02G613900/TraesCS2B02G614100/TraesCS2D02G107800/TraesCS2D02G584700/TraesCS3A02G180000/TraesCS3A02G509600/TraesCS3A02G510900/TraesCS3B02G578600/TraesCS3D02G517800/TraesCS3D02G518200/TraesCS4A02G090200/…
SHW-1	GO:0006979	response to oxidative stress	31/1018	1031/59197	0.00225	0.0126	31	biological_process	TraesCS1B02G115900/TraesCS1B02G354800/TraesCS1D02G096400/TraesCS2A02G090200/TraesCS2A02G389100/TraesCS2A02G573500/TraesCS2A02G573700/TraesCS2A02G573900/TraesCS2B02G105900/TraesCS2B02G124600/TraesCS2B02G124800/TraesCS2B02G125800/TraesCS2B02G126200/TraesCS2B02G407100/TraesCS2B02G613900/TraesCS2B02G614100/TraesCS2D02G107800/TraesCS2D02G584700/TraesCS3A02G180000/TraesCS3A02G509600/TraesCS3A02G510900/…
SHW-1	GO:0005351	carbohydrate:proton symporter activity	10/1168	182/62343	0.00243	0.0129	10	molecular_function	TraesCS2A02G188600/TraesCS2B02G218700/TraesCS2D02G198800/TraesCS2D02G198900/TraesCS2D02G199100/TraesCS3B02G518900/TraesCS4B02G262900/TraesCS4D02G263000/TraesCS7A02G154500/TraesCS7B02G058500
SHW-1	GO:0009228	thiamine biosynthetic process	4/1018	33/59197	0.00239	0.0132	4	biological_process	TraesCS1A02G384300/TraesCS1B02G411100/TraesCS1D02G392500/TraesCS2A02G565400
SHW-1	GO:0015297	antiporter activity	16/1168	384/62343	0.00274	0.0143	16	molecular_function	TraesCS1A02G032900/TraesCS2D02G226000/TraesCS2D02G277600/TraesCS3A02G130300/TraesCS3A02G500000/TraesCS3B02G298700/TraesCS3D02G506500/TraesCS4B02G246000/TraesCS4B02G353800/TraesCS5A02G300800/TraesCS5A02G368700/TraesCS5B02G300300/TraesCS5B02G371100/TraesCS5B02G371200/TraesCS5D02G378100/TraesCS6B02G269000
SHW-1	GO:0010333	terpene synthase activity	14/1168	317/62343	0.00293	0.015	14	molecular_function	TraesCS1B02G423200/TraesCS2A02G053300/TraesCS2A02G322500/TraesCS2B02G360300/TraesCS2B02G445200/TraesCS2B02G445500/TraesCS2D02G021500/TraesCS4B02G353700/TraesCS5B02G209200/TraesCS5D02G487900/TraesCS7A02G215500/TraesCS7B02G469000/TraesCS7D02G532100/TraesCSU02G238200
SHW-1	GO:0010120	camalexin biosynthetic process	3/1018	17/59197	0.00288	0.0154	3	biological_process	TraesCS4B02G239400/TraesCS4D02G239400/TraesCS5D02G420800
SHW-1	GO:0030198	extracellular matrix organization	3/1018	17/59197	0.00288	0.0154	3	biological_process	TraesCS7A02G195800/TraesCS7B02G101500/TraesCS7D02G197300
SHW-1	GO:0050664	oxidoreductase activity, acting on NAD(P)H, oxygen as acceptor	3/1168	16/62343	0.00306	0.0155	3	molecular_function	TraesCS5A02G301700/TraesCS5B02G299000/TraesCS5D02G306400
SHW-1	GO:0009729	detection of brassinosteroid stimulus	3/1018	18/59197	0.00341	0.0178	3	biological_process	TraesCS3A02G478500/TraesCS3B02G522000/TraesCS3D02G473200
SHW-1	GO:0045489	pectin biosynthetic process	7/1018	113/59197	0.00348	0.018	7	biological_process	TraesCS2A02G139600/TraesCS2B02G163600/TraesCS2D02G142400/TraesCS4A02G290500/TraesCS4B02G023700/TraesCS4D02G021300/TraesCS7A02G198300
SHW-1	GO:0006970	response to osmotic stress	29/1018	977/59197	0.00366	0.0187	29	biological_process	TraesCS1A02G167100/TraesCS1A02G301100/TraesCS1A02G367000/TraesCS1B02G183500/TraesCS1B02G384700/TraesCS1B02G384900/TraesCS1B02G385200/TraesCS1D02G173800/TraesCS1D02G372500/TraesCS1D02G372700/TraesCS2A02G489500/TraesCS2A02G593300/TraesCS2B02G517400/TraesCS2B02G591000/TraesCS2D02G489700/TraesCS3A02G255600/TraesCS3A02G255700/TraesCS3A02G256200/TraesCS3A02G256300/TraesCS3B02G288100/TraesCS3B02G288300/…
SHW-1	GO:0015709	thiosulfate transport	2/1018	6/59197	0.00423	0.0207	2	biological_process	TraesCS5A02G300800/TraesCS5B02G300300
SHW-1	GO:0071422	succinate transmembrane transport	2/1018	6/59197	0.00423	0.0207	2	biological_process	TraesCS5A02G300800/TraesCS5B02G300300
SHW-1	GO:0010087	phloem or xylem histogenesis	8/1018	148/59197	0.00425	0.0207	8	biological_process	TraesCS1A02G370600/TraesCS1A02G370700/TraesCS1B02G389700/TraesCS1B02G389900/TraesCS1D02G376600/TraesCS1D02G376700/TraesCS6B02G281000/TraesCS6D02G225500
SHW-1	GO:0010629	negative regulation of gene expression	4/1018	39/59197	0.00443	0.0213	4	biological_process	TraesCS3A02G252900/TraesCS3B02G284800/TraesCS3B02G288700/TraesCS3D02G253700
SHW-1	GO:0042744	hydrogen peroxide catabolic process	23/1018	730/59197	0.00452	0.0216	23	biological_process	TraesCS1B02G115900/TraesCS1B02G354800/TraesCS1D02G096400/TraesCS2A02G573500/TraesCS2A02G573700/TraesCS2A02G573900/TraesCS2B02G124600/TraesCS2B02G124800/TraesCS2B02G125800/TraesCS2B02G126200/TraesCS2B02G613900/TraesCS2B02G614100/TraesCS2D02G107800/TraesCS2D02G584700/TraesCS3A02G180000/TraesCS3A02G509600/TraesCS3A02G510900/TraesCS3B02G578600/TraesCS3D02G517800/TraesCS3D02G518200/TraesCS4A02G196300/…
SHW-1	GO:0003955	NAD(P)H dehydrogenase (quinone) activity	5/1168	59/62343	0.00497	0.0224	5	molecular_function	TraesCS2A02G124200/TraesCS2B02G146000/TraesCS2D02G127000/TraesCS3D02G496300/TraesCS4A02G098900
SHW-1	GO:0015117	thiosulfate transmembrane transporter activity	2/1168	6/62343	0.005	0.0224	2	molecular_function	TraesCS5A02G300800/TraesCS5B02G300300
SHW-1	GO:0016629	12-oxophytodienoate reductase activity	3/1168	19/62343	0.00508	0.0224	3	molecular_function	TraesCS1D02G013700/TraesCS7B02G079500/TraesCS7D02G176000
SHW-1	GO:0046983	protein dimerization activity	33/1168	1099/62343	0.00615	0.0265	33	molecular_function	TraesCS1D02G215600/TraesCS2A02G271700/TraesCS2B02G289900/TraesCS2B02G606500/TraesCS2D02G270300/TraesCS2D02G568300/TraesCS3A02G158600/TraesCS3A02G204800/TraesCS3A02G252900/TraesCS3A02G395000/TraesCS3B02G002200/TraesCS3B02G002300/TraesCS3B02G003500/TraesCS3B02G003700/TraesCS3B02G236900/TraesCS3B02G284800/TraesCS3B02G288700/TraesCS3B02G426900/TraesCS3D02G008900/TraesCS3D02G009200/TraesCS3D02G210600/…
SHW-1	GO:0004842	ubiquitin-protein transferase activity	29/1168	932/62343	0.00617	0.0265	29	molecular_function	TraesCS1A02G029800/TraesCS1B02G036900/TraesCS1B02G284200/TraesCS1D02G030300/TraesCS2A02G298000/TraesCS2B02G315100/TraesCS2B02G499300/TraesCS2B02G601300/TraesCS2D02G296100/TraesCS3B02G409400/TraesCS3D02G024200/TraesCS5A02G198800/TraesCS5A02G248100/TraesCS5A02G263500/TraesCS5B02G197400/TraesCS5B02G245800/TraesCS5B02G262900/TraesCS5D02G271100/TraesCS6A02G382800/TraesCS6B02G346000/TraesCS6B02G421900/…
SHW-1	GO:0019290	siderophore biosynthetic process	2/1018	7/59197	0.00586	0.0271	2	biological_process	TraesCS2A02G315600/TraesCS2B02G333900
SHW-1	GO:0034224	cellular response to zinc ion starvation	2/1018	7/59197	0.00586	0.0271	2	biological_process	TraesCS2A02G315600/TraesCS2B02G333900
SHW-1	GO:0016125	sterol metabolic process	7/1018	125/59197	0.00604	0.0277	7	biological_process	TraesCS3A02G103800/TraesCS3A02G132000/TraesCS5A02G403200/TraesCS5B02G408000/TraesCS5D02G413200/TraesCS7B02G354400/TraesCSU02G031600
SHW-1	GO:0019740	nitrogen utilization	3/1018	22/59197	0.00612	0.0278	3	biological_process	TraesCS1A02G295300/TraesCS3B02G383400/TraesCS3D02G344800
SHW-1	GO:0008519	ammonium transmembrane transporter activity	3/1168	21/62343	0.00678	0.0288	3	molecular_function	TraesCS1A02G295300/TraesCS3B02G383400/TraesCS3D02G344800
SHW-1	GO:0009635	response to herbicide	5/1018	69/59197	0.00676	0.0301	5	biological_process	TraesCS1D02G094700/TraesCS5A02G024100/TraesCS5B02G020700/TraesCS5B02G021800/TraesCS7B02G084400
SHW-1	GO:0042626	ATPase-coupled transmembrane transporter activity	16/1168	426/62343	0.00729	0.0302	16	molecular_function	TraesCS3A02G129000/TraesCS3A02G218000/TraesCS3B02G248500/TraesCS3D02G234300/TraesCS4D02G092000/TraesCS5B02G449500/TraesCS5B02G572600/TraesCS5D02G452500/TraesCS5D02G564000/TraesCS7A02G391000/TraesCS7A02G391100/TraesCS7B02G000200/TraesCS7B02G292700/TraesCS7D02G386500/TraesCS7D02G386600/TraesCSU02G097600
SHW-1	GO:0102360	daphnetin 3-O-glucosyltransferase activity	3/1168	22/62343	0.00774	0.031	3	molecular_function	TraesCS2B02G040600/TraesCS2D02G029800/TraesCSU02G009000
SHW-1	GO:0102425	myricetin 3-O-glucosyltransferase activity	3/1168	22/62343	0.00774	0.031	3	molecular_function	TraesCS2B02G040600/TraesCS2D02G029800/TraesCSU02G009000
SHW-1	GO:0006598	polyamine catabolic process	3/1018	24/59197	0.00784	0.0337	3	biological_process	TraesCS2A02G548200/TraesCS2B02G579100/TraesCS2D02G549300
SHW-1	GO:0030574	collagen catabolic process	3/1018	24/59197	0.00784	0.0337	3	biological_process	TraesCS7A02G195800/TraesCS7B02G101500/TraesCS7D02G197300
SHW-1	GO:0046208	spermine catabolic process	3/1018	24/59197	0.00784	0.0337	3	biological_process	TraesCS2A02G548200/TraesCS2B02G579100/TraesCS2D02G549300
SHW-1	GO:1900367	positive regulation of defense response to insect	3/1018	24/59197	0.00784	0.0337	3	biological_process	TraesCS6A02G334800/TraesCS6B02G365200/TraesCS6D02G314300
SHW-1	GO:0002758	innate immune response-activating signal transduction	7/1018	134/59197	0.00872	0.0365	7	biological_process	TraesCS2A02G071500/TraesCS2B02G085500/TraesCS3A02G446000/TraesCS7B02G154100/TraesCS7B02G476100/TraesCS7D02G258000/TraesCSU02G099800
SHW-1	GO:0009440	cyanate catabolic process	2/1018	9/59197	0.00982	0.0404	2	biological_process	TraesCS4B02G297300/TraesCS4D02G296200
SHW-1	GO:0051841	positive regulation by host of cytolysis of symbiont cells	2/1018	9/59197	0.00982	0.0404	2	biological_process	TraesCS4A02G296300/TraesCS4D02G015800
SHW-1	GO:0000302	response to reactive oxygen species	9/1018	208/59197	0.0104	0.0425	9	biological_process	TraesCS1A02G301100/TraesCS2A02G489500/TraesCS2B02G517400/TraesCS2D02G227800/TraesCS2D02G489700/TraesCS3A02G035500/TraesCS3B02G048800/TraesCS3D02G337400/TraesCS7A02G338500
SHW-1	GO:0015141	succinate transmembrane transporter activity	2/1168	9/62343	0.0116	0.0452	2	molecular_function	TraesCS5A02G300800/TraesCS5B02G300300
SHW-1	GO:0042910	xenobiotic transmembrane transporter activity	10/1168	229/62343	0.0118	0.0454	10	molecular_function	TraesCS1A02G032900/TraesCS2D02G277600/TraesCS3A02G500000/TraesCS3B02G298700/TraesCS3D02G506500/TraesCS5A02G368700/TraesCS5B02G371100/TraesCS5B02G371200/TraesCS5D02G378100/TraesCS6B02G269000
SHW-1	GO:0008526	phosphatidylinositol transfer activity	4/1168	48/62343	0.0124	0.0464	4	molecular_function	TraesCS5B02G552100/TraesCS5B02G552300/TraesCS5D02G538500/TraesCS5D02G538700
SHW-1	GO:0060776	simple leaf morphogenesis	2/1018	10/59197	0.0121	0.0486	2	biological_process	TraesCS2A02G194500/TraesCS2B02G212400
SHW-1	GO:0015333	peptide:proton symporter activity	11/1168	269/62343	0.0134	0.0489	11	molecular_function	TraesCS1A02G269400/TraesCS5A02G485000/TraesCS5A02G485200/TraesCS5A02G485300/TraesCS5D02G498700/TraesCS6B02G295000/TraesCS6B02G295600/TraesCS6D02G246500/TraesCS6D02G247000/TraesCS7B02G312500/TraesCS7D02G357300
SHW-1	GO:1904680	peptide transmembrane transporter activity	11/1168	269/62343	0.0134	0.0489	11	molecular_function	TraesCS1A02G269400/TraesCS5A02G485000/TraesCS5A02G485200/TraesCS5A02G485300/TraesCS5D02G498700/TraesCS6B02G295000/TraesCS6B02G295600/TraesCS6D02G246500/TraesCS6D02G247000/TraesCS7B02G312500/TraesCS7D02G357300
SHW-1	GO:0009411	response to UV	6/1018	111/59197	0.0126	0.0497	6	biological_process	TraesCS1B02G464900/TraesCS1B02G465000/TraesCS1D02G439200/TraesCS1D02G439300/TraesCS2D02G227000/TraesCS4B02G129100
TW-1	GO:0009800	cinnamic acid biosynthetic process	18/588	58/59197	2.13e-22	8.58e-20	18	biological_process	TraesCS1A02G037700/TraesCS1A02G037800/TraesCS1A02G094900/TraesCS1B02G048300/TraesCS1B02G048400/TraesCS1B02G048500/TraesCS1B02G122800/TraesCS2A02G196400/TraesCS2A02G196700/TraesCS2A02G212900/TraesCS2A02G381100/TraesCS2B02G224000/TraesCS2B02G224300/TraesCS2B02G398300/TraesCS2B02G398400/TraesCS4A02G401300/TraesCS6A02G222700/TraesCS6B02G258600
TW-1	GO:0045548	phenylalanine ammonia-lyase activity	18/673	56/62343	4.59e-22	1.37e-19	18	molecular_function	TraesCS1A02G037700/TraesCS1A02G037800/TraesCS1A02G094900/TraesCS1B02G048300/TraesCS1B02G048400/TraesCS1B02G048500/TraesCS1B02G122800/TraesCS2A02G196400/TraesCS2A02G196700/TraesCS2A02G212900/TraesCS2A02G381100/TraesCS2B02G224000/TraesCS2B02G224300/TraesCS2B02G398300/TraesCS2B02G398400/TraesCS4A02G401300/TraesCS6A02G222700/TraesCS6B02G258600
TW-1	GO:0004364	glutathione transferase activity	33/673	345/62343	3.29e-21	4.92e-19	33	molecular_function	TraesCS1A02G102700/TraesCS1A02G186100/TraesCS1A02G186700/TraesCS1A02G186800/TraesCS1B02G194300/TraesCS1B02G194400/TraesCS1B02G194900/TraesCS2B02G244100/TraesCS2B02G532600/TraesCS3A02G309000/TraesCS3A02G309100/TraesCS3B02G152200/TraesCS3B02G152300/TraesCS3B02G539300/TraesCS3B02G540100/TraesCS3B02G540200/TraesCS3B02G540700/TraesCS4A02G349700/TraesCS4B02G044400/TraesCS4B02G059100/TraesCS4B02G059300/…
TW-1	GO:0006749	glutathione metabolic process	30/588	324/59197	5.11e-20	1.03e-17	30	biological_process	TraesCS1A02G102700/TraesCS1A02G186100/TraesCS1A02G186700/TraesCS1A02G186800/TraesCS1B02G194300/TraesCS1B02G194400/TraesCS1B02G194900/TraesCS2B02G244100/TraesCS2B02G532600/TraesCS3A02G309000/TraesCS3A02G309100/TraesCS3B02G152200/TraesCS3B02G152300/TraesCS3B02G539300/TraesCS3B02G540100/TraesCS3B02G540200/TraesCS3B02G540700/TraesCS4A02G349700/TraesCS4B02G059100/TraesCS4B02G059300/TraesCS5A02G024100/…
TW-1	GO:0006559	L-phenylalanine catabolic process	18/588	78/59197	8.38e-20	1.13e-17	18	biological_process	TraesCS1A02G037700/TraesCS1A02G037800/TraesCS1A02G094900/TraesCS1B02G048300/TraesCS1B02G048400/TraesCS1B02G048500/TraesCS1B02G122800/TraesCS2A02G196400/TraesCS2A02G196700/TraesCS2A02G212900/TraesCS2A02G381100/TraesCS2B02G224000/TraesCS2B02G224300/TraesCS2B02G398300/TraesCS2B02G398400/TraesCS4A02G401300/TraesCS6A02G222700/TraesCS6B02G258600
TW-1	GO:0030145	manganese ion binding	30/673	358/62343	8.6e-18	6.43e-16	30	molecular_function	TraesCS3B02G282300/TraesCS3B02G282400/TraesCS3B02G282500/TraesCS4A02G181600/TraesCS4A02G181700/TraesCS4A02G181800/TraesCS4A02G181900/TraesCS4A02G279100/TraesCS4A02G279200/TraesCS4A02G279300/TraesCS4B02G033100/TraesCS4B02G033600/TraesCS4B02G377000/TraesCS4B02G377100/TraesCS4B02G377200/TraesCS4B02G377300/TraesCS4B02G377400/TraesCS4B02G377900/TraesCS4B02G378000/TraesCS4B02G378100/TraesCS4B02G378200/…
TW-1	GO:0031640	killing of cells of other organism	20/588	146/59197	4.05e-17	4.08e-15	20	biological_process	TraesCS1A02G250000/TraesCS1A02G355300/TraesCS1B02G260600/TraesCS1B02G260700/TraesCS2A02G033600/TraesCS2A02G551000/TraesCS2B02G581800/TraesCS2B02G582100/TraesCS3A02G260100/TraesCS3A02G260200/TraesCS3A02G517100/TraesCS3B02G293200/TraesCS3B02G584700/TraesCS4A02G296300/TraesCS5A02G017900/TraesCS5A02G018200/TraesCS5B02G015500/TraesCS5B02G015700/TraesCS6A02G403200/TraesCS7B02G417700
TW-1	GO:0050162	oxalate oxidase activity	12/673	29/62343	9.97e-17	5.96e-15	12	molecular_function	TraesCS3B02G282300/TraesCS3B02G282400/TraesCS3B02G282500/TraesCS4A02G181600/TraesCS4A02G181700/TraesCS4A02G181800/TraesCS4A02G181900/TraesCS4A02G279100/TraesCS4A02G279200/TraesCS4A02G279300/TraesCS4B02G033100/TraesCS4B02G033600
TW-1	GO:0042973	glucan endo-1,3-beta-D-glucosidase activity	24/673	235/62343	1.92e-16	9.57e-15	24	molecular_function	TraesCS1A02G422900/TraesCS1B02G454200/TraesCS1B02G454500/TraesCS2A02G216200/TraesCS2B02G241200/TraesCS3A02G480200/TraesCS3A02G480300/TraesCS3A02G480400/TraesCS3A02G481500/TraesCS3A02G481600/TraesCS3A02G483000/TraesCS3A02G483100/TraesCS3A02G486000/TraesCS3B02G524700/TraesCS3B02G524800/TraesCS3B02G526000/TraesCS3B02G526100/TraesCS3B02G526700/TraesCS3B02G529400/TraesCS3B02G529700/TraesCS3B02G533800/…
TW-1	GO:0045735	nutrient reservoir activity	30/673	470/62343	1.33e-14	5.68e-13	30	molecular_function	TraesCS3B02G282300/TraesCS3B02G282400/TraesCS3B02G282500/TraesCS4A02G181600/TraesCS4A02G181700/TraesCS4A02G181800/TraesCS4A02G181900/TraesCS4A02G279100/TraesCS4A02G279200/TraesCS4A02G279300/TraesCS4B02G033100/TraesCS4B02G033600/TraesCS4B02G377000/TraesCS4B02G377100/TraesCS4B02G377200/TraesCS4B02G377300/TraesCS4B02G377400/TraesCS4B02G377900/TraesCS4B02G378000/TraesCS4B02G378100/TraesCS4B02G378200/…
TW-1	GO:0010200	response to chitin	31/588	557/59197	2.01e-14	1.62e-12	31	biological_process	TraesCS1A02G218100/TraesCS1A02G370600/TraesCS1A02G370700/TraesCS1A02G410600/TraesCS1B02G389700/TraesCS2A02G395100/TraesCS2B02G448100/TraesCS2B02G601300/TraesCS3A02G104400/TraesCS3A02G204800/TraesCS3B02G236900/TraesCS5A02G306700/TraesCS5B02G157300/TraesCS5B02G245800/TraesCS5B02G307100/TraesCS5B02G375100/TraesCS5B02G491300/TraesCS6A02G146900/TraesCS6A02G258800/TraesCS6B02G175100/TraesCS6B02G281000/…
TW-1	GO:2000022	regulation of jasmonic acid mediated signaling pathway	18/588	190/59197	1e-12	6.69e-11	18	biological_process	TraesCS1A02G410600/TraesCS2A02G286700/TraesCS4A02G007800/TraesCS4B02G297100/TraesCS5B02G211000/TraesCS5B02G375100/TraesCS7A02G201100/TraesCS7A02G201200/TraesCS7A02G201300/TraesCS7A02G201400/TraesCS7A02G201500/TraesCS7A02G201600/TraesCS7B02G107700/TraesCS7B02G107800/TraesCS7B02G107900/TraesCS7B02G108000/TraesCS7B02G108300/TraesCS7B02G108400
TW-1	GO:0009611	response to wounding	31/588	650/59197	1.16e-12	6.69e-11	31	biological_process	TraesCS1A02G351600/TraesCS1A02G362100/TraesCS2A02G286700/TraesCS3A02G252900/TraesCS3B02G284800/TraesCS3B02G428100/TraesCS4A02G007800/TraesCS4A02G183600/TraesCS4B02G239400/TraesCS4B02G297100/TraesCS5A02G129500/TraesCS5A02G306700/TraesCS5A02G403200/TraesCS5B02G128100/TraesCS5B02G211000/TraesCS5B02G307100/TraesCS5B02G408000/TraesCS6A02G146900/TraesCS6B02G175100/TraesCS7A02G201100/TraesCS7A02G201200/…
TW-1	GO:0031347	regulation of defense response	19/588	230/59197	2.72e-12	1.37e-10	19	biological_process	TraesCS1A02G410600/TraesCS2A02G286700/TraesCS4A02G007800/TraesCS4B02G297100/TraesCS5B02G211000/TraesCS6A02G146900/TraesCS6B02G175100/TraesCS7A02G201100/TraesCS7A02G201200/TraesCS7A02G201300/TraesCS7A02G201400/TraesCS7A02G201500/TraesCS7A02G201600/TraesCS7B02G107700/TraesCS7B02G107800/TraesCS7B02G107900/TraesCS7B02G108000/TraesCS7B02G108300/TraesCS7B02G108400
TW-1	GO:0031408	oxylipin biosynthetic process	16/588	155/59197	4.9e-12	2.19e-10	16	biological_process	TraesCS1A02G015600/TraesCS1A02G015700/TraesCS1A02G015800/TraesCS1B02G018700/TraesCS1B02G019700/TraesCS1B02G019800/TraesCS2A02G026600/TraesCS2A02G315100/TraesCS2B02G040000/TraesCS2B02G333600/TraesCS4A02G090200/TraesCS4B02G048500/TraesCS4B02G286600/TraesCS5A02G403200/TraesCS5B02G408000/TraesCS6B02G353200
TW-1	GO:0010181	FMN binding	16/673	169/62343	6.31e-11	2.36e-09	16	molecular_function	TraesCS1A02G015600/TraesCS1A02G015700/TraesCS1A02G015800/TraesCS1B02G018700/TraesCS1B02G019700/TraesCS1B02G019800/TraesCS2A02G026600/TraesCS2A02G124200/TraesCS2A02G259200/TraesCS2B02G040000/TraesCS2B02G146000/TraesCS3A02G102000/TraesCS4A02G098900/TraesCS4B02G048500/TraesCS6B02G353200/TraesCS7A02G425200
TW-1	GO:0016998	cell wall macromolecule catabolic process	12/588	89/59197	9.78e-11	3.94e-09	12	biological_process	TraesCS1A02G203600/TraesCS1A02G250000/TraesCS1B02G260600/TraesCS1B02G260700/TraesCS2A02G033600/TraesCS2A02G350700/TraesCS2A02G350800/TraesCS2A02G350900/TraesCS2B02G369100/TraesCS3A02G260100/TraesCS3A02G260200/TraesCS3B02G293200
TW-1	GO:0004568	chitinase activity	15/673	154/62343	1.67e-10	5.54e-09	15	molecular_function	TraesCS1A02G203600/TraesCS1A02G250000/TraesCS1B02G260600/TraesCS1B02G260700/TraesCS2A02G033600/TraesCS2A02G350700/TraesCS2A02G350800/TraesCS2A02G350900/TraesCS2B02G369100/TraesCS3A02G239200/TraesCS3A02G260100/TraesCS3A02G260200/TraesCS3B02G293200/TraesCS7A02G371600/TraesCS7B02G256000
TW-1	GO:0043295	glutathione binding	13/673	114/62343	3.86e-10	1.15e-08	13	molecular_function	TraesCS1A02G102700/TraesCS3A02G309000/TraesCS3A02G309100/TraesCS3B02G152200/TraesCS3B02G152300/TraesCS4A02G349700/TraesCS4B02G059100/TraesCS4B02G059300/TraesCS5A02G024100/TraesCS5B02G020700/TraesCS5B02G020900/TraesCS5B02G021800/TraesCS7B02G084400
TW-1	GO:0008061	chitin binding	13/673	120/62343	7.35e-10	2e-08	13	molecular_function	TraesCS1A02G250000/TraesCS1B02G260600/TraesCS1B02G260700/TraesCS2A02G033600/TraesCS2A02G350700/TraesCS2A02G350800/TraesCS2A02G350900/TraesCS2B02G369100/TraesCS3A02G260100/TraesCS3A02G260200/TraesCS3B02G293200/TraesCS7A02G371600/TraesCS7B02G256000
TW-1	GO:0006032	chitin catabolic process	15/588	188/59197	8.75e-10	2.94e-08	15	biological_process	TraesCS1A02G203600/TraesCS1A02G250000/TraesCS1B02G260600/TraesCS1B02G260700/TraesCS2A02G033600/TraesCS2A02G350700/TraesCS2A02G350800/TraesCS2A02G350900/TraesCS2B02G369100/TraesCS3A02G239200/TraesCS3A02G260100/TraesCS3A02G260200/TraesCS3B02G293200/TraesCS7A02G371600/TraesCS7B02G256000
TW-1	GO:0009607	response to biotic stimulus	15/588	192/59197	1.17e-09	3.63e-08	15	biological_process	TraesCS2B02G442700/TraesCS4A02G116400/TraesCS4B02G187800/TraesCS5A02G090600/TraesCS5A02G183300/TraesCS5A02G439700/TraesCS5A02G439800/TraesCS5B02G181500/TraesCS5B02G442600/TraesCS5B02G442700/TraesCS6A02G005100/TraesCS7A02G198800/TraesCS7A02G558500/TraesCS7B02G105100/TraesCS7B02G483400
TW-1	GO:0009410	response to xenobiotic stimulus	9/588	52/59197	2.23e-09	6.42e-08	9	biological_process	TraesCS1A02G102700/TraesCS4A02G349700/TraesCS5A02G024100/TraesCS5B02G020700/TraesCS5B02G020900/TraesCS5B02G021800/TraesCS7A02G173000/TraesCS7B02G078300/TraesCS7B02G084400
TW-1	GO:0000272	polysaccharide catabolic process	15/588	214/59197	5.18e-09	1.39e-07	15	biological_process	TraesCS1A02G203600/TraesCS1A02G250000/TraesCS1B02G260600/TraesCS1B02G260700/TraesCS2A02G033600/TraesCS2A02G350700/TraesCS2A02G350800/TraesCS2A02G350900/TraesCS2B02G369100/TraesCS3A02G239200/TraesCS3A02G260100/TraesCS3A02G260200/TraesCS3B02G293200/TraesCS7A02G371600/TraesCS7B02G256000
TW-1	GO:0010230	alternative respiration	6/588	16/59197	6.89e-09	1.74e-07	6	biological_process	TraesCS2A02G438200/TraesCS2A02G438300/TraesCS2B02G459000/TraesCS2B02G459100/TraesCS6A02G269100/TraesCS6B02G296400
TW-1	GO:0042744	hydrogen peroxide catabolic process	26/588	730/59197	3.29e-08	7.8e-07	26	biological_process	TraesCS1A02G104200/TraesCS1A02G104300/TraesCS1B02G096400/TraesCS1B02G096600/TraesCS2A02G107200/TraesCS2A02G107500/TraesCS2A02G509800/TraesCS2A02G573900/TraesCS2B02G124800/TraesCS2B02G125800/TraesCS2B02G126200/TraesCS2B02G537700/TraesCS2B02G613900/TraesCS2B02G614100/TraesCS3A02G180000/TraesCS3A02G509600/TraesCS3A02G510900/TraesCS3B02G209700/TraesCS3B02G578600/TraesCS4A02G106300/TraesCS4A02G196000/…
TW-1	GO:0009916	alternative oxidase activity	6/673	19/62343	3.73e-08	8.57e-07	6	molecular_function	TraesCS2A02G438200/TraesCS2A02G438300/TraesCS2B02G459000/TraesCS2B02G459100/TraesCS6A02G269100/TraesCS6B02G296400
TW-1	GO:0102721	ubiquinol:oxygen oxidoreductase activity	6/673	19/62343	3.73e-08	8.57e-07	6	molecular_function	TraesCS2A02G438200/TraesCS2A02G438300/TraesCS2B02G459000/TraesCS2B02G459100/TraesCS6A02G269100/TraesCS6B02G296400
TW-1	GO:0004601	peroxidase activity	28/673	782/62343	5.11e-08	1.09e-06	28	molecular_function	TraesCS1A02G104200/TraesCS1A02G104300/TraesCS1B02G096400/TraesCS1B02G096600/TraesCS2A02G107200/TraesCS2A02G107500/TraesCS2A02G509800/TraesCS2A02G573900/TraesCS2B02G124800/TraesCS2B02G125800/TraesCS2B02G126200/TraesCS2B02G537700/TraesCS2B02G613900/TraesCS2B02G614100/TraesCS3A02G180000/TraesCS3A02G509600/TraesCS3A02G510900/TraesCS3B02G209700/TraesCS3B02G578600/TraesCS4A02G090200/TraesCS4A02G106300/…
TW-1	GO:0031098	stress-activated protein kinase signaling cascade	11/588	139/59197	1.68e-07	3.75e-06	11	biological_process	TraesCS1A02G367000/TraesCS1B02G384700/TraesCS1B02G384900/TraesCS3A02G255600/TraesCS3A02G255700/TraesCS3A02G256200/TraesCS3A02G256300/TraesCS3B02G288100/TraesCS3B02G288300/TraesCS4A02G062600/TraesCS4B02G239400
TW-1	GO:1905034	regulation of antifungal innate immune response	5/588	14/59197	1.77e-07	3.75e-06	5	biological_process	TraesCS7A02G508700/TraesCS7A02G508800/TraesCS7B02G418400/TraesCS7B02G418500/TraesCS7B02G419400
TW-1	GO:0023014	signal transduction by protein phosphorylation	11/588	142/59197	2.09e-07	4.21e-06	11	biological_process	TraesCS1A02G367000/TraesCS1B02G384700/TraesCS1B02G384900/TraesCS3A02G255600/TraesCS3A02G255700/TraesCS3A02G256200/TraesCS3A02G256300/TraesCS3B02G288100/TraesCS3B02G288300/TraesCS4A02G062600/TraesCS4B02G239400
TW-1	GO:0006979	response to oxidative stress	30/588	1031/59197	2.42e-07	4.64e-06	30	biological_process	TraesCS1A02G104200/TraesCS1A02G104300/TraesCS1B02G096400/TraesCS1B02G096600/TraesCS2A02G107200/TraesCS2A02G107500/TraesCS2A02G509800/TraesCS2A02G573900/TraesCS2B02G124800/TraesCS2B02G125800/TraesCS2B02G126200/TraesCS2B02G537700/TraesCS2B02G613900/TraesCS2B02G614100/TraesCS3A02G180000/TraesCS3A02G509600/TraesCS3A02G510900/TraesCS3B02G209700/TraesCS3B02G428100/TraesCS3B02G578600/TraesCS4A02G090200/…
TW-1	GO:0032147	activation of protein kinase activity	11/588	159/59197	6.5e-07	1.14e-05	11	biological_process	TraesCS1A02G367000/TraesCS1B02G384700/TraesCS1B02G384900/TraesCS3A02G255600/TraesCS3A02G255700/TraesCS3A02G256200/TraesCS3A02G256300/TraesCS3B02G288100/TraesCS3B02G288300/TraesCS4A02G062600/TraesCS4B02G239400
TW-1	GO:0052865	1-deoxy-D-xylulose 5-phosphate biosynthetic process	4/588	9/59197	1.17e-06	1.96e-05	4	biological_process	TraesCS1A02G384300/TraesCS1B02G411100/TraesCS2A02G565400/TraesCS2B02G626400
TW-1	GO:0004709	MAP kinase kinase kinase activity	9/673	98/62343	1.26e-06	2.52e-05	9	molecular_function	TraesCS1A02G367000/TraesCS1B02G384700/TraesCS1B02G384900/TraesCS3A02G255600/TraesCS3A02G255700/TraesCS3A02G256200/TraesCS3A02G256300/TraesCS3B02G288100/TraesCS3B02G288300
TW-1	GO:0008661	1-deoxy-D-xylulose-5-phosphate synthase activity	4/673	9/62343	1.62e-06	2.86e-05	4	molecular_function	TraesCS1A02G384300/TraesCS1B02G411100/TraesCS2A02G565400/TraesCS2B02G626400
TW-1	GO:0016744	transferase activity, transferring aldehyde or ketonic groups	4/673	9/62343	1.62e-06	2.86e-05	4	molecular_function	TraesCS1A02G384300/TraesCS1B02G411100/TraesCS2A02G565400/TraesCS2B02G626400
TW-1	GO:0007346	regulation of mitotic cell cycle	13/588	275/59197	4.68e-06	7.25e-05	13	biological_process	TraesCS1A02G359100/TraesCS1A02G367000/TraesCS1B02G375400/TraesCS1B02G384700/TraesCS1B02G384900/TraesCS3A02G255600/TraesCS3A02G255700/TraesCS3A02G256200/TraesCS3A02G256300/TraesCS3B02G288100/TraesCS3B02G288300/TraesCS4A02G062600/TraesCS4B02G239400
TW-1	GO:0009635	response to herbicide	7/588	69/59197	5.83e-06	8.7e-05	7	biological_process	TraesCS1A02G102700/TraesCS4A02G349700/TraesCS5A02G024100/TraesCS5B02G020700/TraesCS5B02G020900/TraesCS5B02G021800/TraesCS7B02G084400
TW-1	GO:0009620	response to fungus	12/588	260/59197	1.37e-05	0.000197	12	biological_process	TraesCS1A02G263900/TraesCS3A02G016300/TraesCS3B02G428100/TraesCS4A02G115600/TraesCS4B02G239400/TraesCS6A02G146900/TraesCS6B02G175100/TraesCS7A02G508700/TraesCS7A02G508800/TraesCS7B02G418400/TraesCS7B02G418500/TraesCS7B02G419400
TW-1	GO:0004497	monooxygenase activity	27/673	994/62343	1.55e-05	0.000258	27	molecular_function	TraesCS1A02G239400/TraesCS1A02G394900/TraesCS1B02G251600/TraesCS2A02G152200/TraesCS2A02G490500/TraesCS2A02G534600/TraesCS2B02G182500/TraesCS4A02G034500/TraesCS4A02G037200/TraesCS4B02G270200/TraesCS4B02G270800/TraesCS4B02G312300/TraesCS4B02G382300/TraesCS5A02G004500/TraesCS5A02G004600/TraesCS5A02G004700/TraesCS5A02G318000/TraesCS5A02G403200/TraesCS5B02G077700/TraesCS5B02G408000/TraesCS6A02G181000/…
TW-1	GO:0006076	(1->3)-beta-D-glucan catabolic process	4/588	20/59197	4.11e-05	0.000572	4	biological_process	TraesCS3A02G483000/TraesCS3A02G483100/TraesCS3B02G529400/TraesCS3B02G529700
TW-1	GO:0003955	NAD(P)H dehydrogenase (quinone) activity	6/673	59/62343	4.29e-05	0.000611	6	molecular_function	TraesCS2A02G124200/TraesCS2A02G259200/TraesCS2B02G146000/TraesCS3A02G102000/TraesCS4A02G098900/TraesCS7A02G425200
TW-1	GO:0004664	prephenate dehydratase activity	4/673	20/62343	5.68e-05	0.000739	4	molecular_function	TraesCS2A02G291900/TraesCS2A02G292000/TraesCS2B02G308400/TraesCS2B02G308500
TW-1	GO:0047769	arogenate dehydratase activity	4/673	20/62343	5.68e-05	0.000739	4	molecular_function	TraesCS2A02G291900/TraesCS2A02G292000/TraesCS2B02G308400/TraesCS2B02G308500
TW-1	GO:0009753	response to jasmonic acid	13/588	349/59197	5.68e-05	0.000764	13	biological_process	TraesCS1A02G070400/TraesCS1A02G362100/TraesCS1B02G088900/TraesCS3A02G367900/TraesCS3B02G399600/TraesCS5A02G306700/TraesCS5A02G403200/TraesCS5B02G307100/TraesCS5B02G408000/TraesCS6A02G146900/TraesCS6B02G175100/TraesCS7A02G195800/TraesCS7B02G101500
TW-1	GO:0009094	L-phenylalanine biosynthetic process	4/588	26/59197	0.000121	0.00157	4	biological_process	TraesCS2A02G291900/TraesCS2A02G292000/TraesCS2B02G308400/TraesCS2B02G308500
TW-1	GO:0004518	nuclease activity	6/673	77/62343	0.000192	0.00239	6	molecular_function	TraesCS1A02G355300/TraesCS2A02G551000/TraesCS2B02G581800/TraesCS2B02G582100/TraesCS3A02G517100/TraesCS6A02G403200
TW-1	GO:0009228	thiamine biosynthetic process	4/588	33/59197	0.000314	0.00395	4	biological_process	TraesCS1A02G384300/TraesCS1B02G411100/TraesCS2A02G565400/TraesCS2B02G626400
TW-1	GO:0090357	regulation of tryptophan metabolic process	3/588	14/59197	0.000327	0.00399	3	biological_process	TraesCS1A02G370600/TraesCS1A02G370700/TraesCS1B02G389700
TW-1	GO:1900425	negative regulation of defense response to bacterium	5/588	63/59197	0.000416	0.00479	5	biological_process	TraesCS2A02G156300/TraesCS2A02G156400/TraesCS2A02G345900/TraesCS2B02G181800/TraesCS2B02G182000
TW-1	GO:0050502	cis-zeatin O-beta-D-glucosyltransferase activity	5/673	61/62343	0.000522	0.006	5	molecular_function	TraesCS2A02G410000/TraesCS2B02G040500/TraesCS2B02G428300/TraesCS7A02G467800/TraesCS7B02G369200
TW-1	GO:0030198	extracellular matrix organization	3/588	17/59197	0.000598	0.00669	3	biological_process	TraesCS5A02G538700/TraesCS7A02G195800/TraesCS7B02G101500
TW-1	GO:0009938	negative regulation of gibberellic acid mediated signaling pathway	4/588	40/59197	0.000663	0.00722	4	biological_process	TraesCS1A02G070400/TraesCS1B02G088900/TraesCS6A02G146900/TraesCS6B02G175100
TW-1	GO:0009729	detection of brassinosteroid stimulus	3/588	18/59197	0.000712	0.00739	3	biological_process	TraesCS3A02G478500/TraesCS3A02G478700/TraesCS3B02G522000
TW-1	GO:0048544	recognition of pollen	15/588	572/59197	0.000715	0.00739	15	biological_process	TraesCS1A02G362900/TraesCS1B02G380100/TraesCS2A02G211900/TraesCS2A02G505200/TraesCS2B02G384900/TraesCS3A02G003600/TraesCS3A02G072900/TraesCS3A02G435200/TraesCS3B02G086900/TraesCS3B02G510500/TraesCS3B02G575400/TraesCS4A02G483600/TraesCS4B02G343100/TraesCS5B02G520400/TraesCS6A02G276300
TW-1	GO:0005516	calmodulin binding	24/673	1071/62343	0.000752	0.00812	24	molecular_function	TraesCS1A02G362900/TraesCS1B02G380100/TraesCS2A02G503700/TraesCS2A02G505200/TraesCS2B02G384900/TraesCS2B02G532000/TraesCS2B02G532100/TraesCS3A02G003600/TraesCS3A02G072900/TraesCS3A02G435200/TraesCS3B02G086900/TraesCS3B02G448100/TraesCS3B02G510500/TraesCS3B02G575400/TraesCS4A02G075600/TraesCS4A02G483600/TraesCS4B02G343100/TraesCS5A02G092800/TraesCS5A02G276700/TraesCS5B02G098900/TraesCS5B02G375100/…
TW-1	GO:0047634	agmatine N4-coumaroyltransferase activity	3/673	17/62343	0.000761	0.00812	3	molecular_function	TraesCS2A02G490700/TraesCS2B02G518900/TraesCS2B02G519100
TW-1	GO:0005354	galactose transmembrane transporter activity	3/673	21/62343	0.00144	0.012	3	molecular_function	TraesCS2A02G188600/TraesCS2B02G218700/TraesCS4B02G262900
TW-1	GO:0005365	myo-inositol transmembrane transporter activity	3/673	21/62343	0.00144	0.012	3	molecular_function	TraesCS2A02G188600/TraesCS2B02G218700/TraesCS4B02G262900
TW-1	GO:0008519	ammonium transmembrane transporter activity	3/673	21/62343	0.00144	0.012	3	molecular_function	TraesCS1A02G295300/TraesCS3B02G383400/TraesCS6A02G226800
TW-1	GO:0015148	D-xylose transmembrane transporter activity	3/673	21/62343	0.00144	0.012	3	molecular_function	TraesCS2A02G188600/TraesCS2B02G218700/TraesCS4B02G262900
TW-1	GO:0015168	glycerol transmembrane transporter activity	3/673	21/62343	0.00144	0.012	3	molecular_function	TraesCS2A02G188600/TraesCS2B02G218700/TraesCS4B02G262900
TW-1	GO:0015575	mannitol transmembrane transporter activity	3/673	21/62343	0.00144	0.012	3	molecular_function	TraesCS2A02G188600/TraesCS2B02G218700/TraesCS4B02G262900
TW-1	GO:0015576	sorbitol transmembrane transporter activity	3/673	21/62343	0.00144	0.012	3	molecular_function	TraesCS2A02G188600/TraesCS2B02G218700/TraesCS4B02G262900
TW-1	GO:0015591	D-ribose transmembrane transporter activity	3/673	21/62343	0.00144	0.012	3	molecular_function	TraesCS2A02G188600/TraesCS2B02G218700/TraesCS4B02G262900
TW-1	GO:0003991	acetylglutamate kinase activity	2/673	6/62343	0.0017	0.0127	2	molecular_function	TraesCS6A02G250600/TraesCS6B02G274800
TW-1	GO:0016672	oxidoreductase activity, acting on a sulfur group of donors, quinone or similar compound as acceptor	2/673	6/62343	0.0017	0.0127	2	molecular_function	TraesCS6A02G059600/TraesCS6B02G080000
TW-1	GO:0034618	arginine binding	2/673	6/62343	0.0017	0.0127	2	molecular_function	TraesCS6A02G250600/TraesCS6B02G274800
TW-1	GO:0005975	carbohydrate metabolic process	22/588	1094/59197	0.00166	0.0162	22	biological_process	TraesCS1A02G422900/TraesCS1B02G454200/TraesCS1B02G454500/TraesCS2A02G076600/TraesCS2A02G216200/TraesCS2B02G241200/TraesCS3A02G480200/TraesCS3A02G480300/TraesCS3A02G480400/TraesCS3A02G481500/TraesCS3A02G481600/TraesCS3A02G486000/TraesCS3B02G524700/TraesCS3B02G524800/TraesCS3B02G526000/TraesCS3B02G526100/TraesCS3B02G526700/TraesCS3B02G533800/TraesCS3B02G533900/TraesCS3B02G571400/TraesCS5A02G338400/…
TW-1	GO:0030574	collagen catabolic process	3/588	24/59197	0.00169	0.0162	3	biological_process	TraesCS5A02G538700/TraesCS7A02G195800/TraesCS7B02G101500
TW-1	GO:0033707	3''-deamino-3''-oxonicotianamine reductase activity	2/673	7/62343	0.00236	0.0168	2	molecular_function	TraesCS2A02G315600/TraesCS2B02G333900
TW-1	GO:0018685	alkane 1-monooxygenase activity	3/673	25/62343	0.00241	0.0168	3	molecular_function	TraesCS4A02G183600/TraesCS5A02G129500/TraesCS5B02G128100
TW-1	GO:0019290	siderophore biosynthetic process	2/588	7/59197	0.002	0.0183	2	biological_process	TraesCS2A02G315600/TraesCS2B02G333900
TW-1	GO:0034224	cellular response to zinc ion starvation	2/588	7/59197	0.002	0.0183	2	biological_process	TraesCS2A02G315600/TraesCS2B02G333900
TW-1	GO:0008194	UDP-glycosyltransferase activity	16/673	681/62343	0.00344	0.0228	16	molecular_function	TraesCS1A02G424000/TraesCS2A02G410000/TraesCS2B02G040500/TraesCS2B02G428300/TraesCS3B02G409000/TraesCS5A02G065500/TraesCS5A02G132700/TraesCS5A02G433200/TraesCS5B02G059400/TraesCS5B02G398500/TraesCS6A02G177900/TraesCS6B02G206900/TraesCS7A02G216000/TraesCS7A02G419700/TraesCS7B02G123100/TraesCS7B02G312100
TW-1	GO:0008863	formate dehydrogenase (NAD+) activity	2/673	9/62343	0.00398	0.0259	2	molecular_function	TraesCS6A02G274900/TraesCS6B02G302400
TW-1	GO:0031225	anchored component of membrane	17/601	706/63964	0.000458	0.0279	17	cellular_component	TraesCS1A02G422900/TraesCS1B02G454200/TraesCS1B02G454500/TraesCS2A02G216200/TraesCS2B02G241200/TraesCS2B02G572300/TraesCS4A02G033500/TraesCS4A02G033600/TraesCS4B02G271800/TraesCS4B02G271900/TraesCS5A02G338400/TraesCS5A02G538700/TraesCS7A02G052800/TraesCS7A02G195800/TraesCS7A02G528000/TraesCS7B02G101500/TraesCS7B02G444800
TW-1	GO:0060862	negative regulation of floral organ abscission	3/588	30/59197	0.00324	0.029	3	biological_process	TraesCS5B02G216500/TraesCS7A02G215800/TraesCS7B02G122800
TW-1	GO:0009440	cyanate catabolic process	2/588	9/59197	0.00339	0.029	2	biological_process	TraesCS4A02G007600/TraesCS4B02G297300
TW-1	GO:0042183	formate catabolic process	2/588	9/59197	0.00339	0.029	2	biological_process	TraesCS6A02G274900/TraesCS6B02G302400
TW-1	GO:0010427	abscisic acid binding	4/673	62/62343	0.00458	0.0291	4	molecular_function	TraesCS2B02G442700/TraesCS4A02G116400/TraesCS4B02G187800/TraesCS5A02G090600
TW-1	GO:0009963	positive regulation of flavonoid biosynthetic process	3/588	31/59197	0.00356	0.0299	3	biological_process	TraesCS4B02G312300/TraesCS5A02G306700/TraesCS5B02G307100
TW-1	GO:0004470	malic enzyme activity	2/673	10/62343	0.00494	0.0308	2	molecular_function	TraesCS1A02G122500/TraesCS1B02G141700
TW-1	GO:0060776	simple leaf morphogenesis	2/588	10/59197	0.0042	0.0346	2	biological_process	TraesCS2A02G194500/TraesCS2B02G212400
TW-1	GO:0004586	ornithine decarboxylase activity	2/673	11/62343	0.006	0.0352	2	molecular_function	TraesCS5A02G337400/TraesCS5B02G336200
TW-1	GO:0009001	serine O-acetyltransferase activity	2/673	11/62343	0.006	0.0352	2	molecular_function	TraesCS4A02G042700/TraesCS4B02G263300
TW-1	GO:0016207	4-coumarate-CoA ligase activity	2/673	11/62343	0.006	0.0352	2	molecular_function	TraesCS2A02G145800/TraesCS2B02G171200
TW-1	GO:0010116	positive regulation of abscisic acid biosynthetic process	3/588	35/59197	0.00504	0.0388	3	biological_process	TraesCS1A02G167100/TraesCS1B02G183500/TraesCS2A02G593300
TW-1	GO:0010817	regulation of hormone levels	2/588	11/59197	0.0051	0.0388	2	biological_process	TraesCS2A02G410000/TraesCS2B02G428300
TW-1	GO:0033387	putrescine biosynthetic process from ornithine	2/588	11/59197	0.0051	0.0388	2	biological_process	TraesCS5A02G337400/TraesCS5B02G336200
TW-1	GO:0042450	arginine biosynthetic process via ornithine	2/588	11/59197	0.0051	0.0388	2	biological_process	TraesCS6A02G250600/TraesCS6B02G274800
TW-1	GO:0004864	protein phosphatase inhibitor activity	4/673	70/62343	0.00703	0.0396	4	molecular_function	TraesCS2B02G442700/TraesCS4A02G116400/TraesCS4B02G187800/TraesCS5A02G090600
TW-1	GO:0052634	C-19 gibberellin 2-beta-dioxygenase activity	3/673	37/62343	0.00741	0.0403	3	molecular_function	TraesCS1B02G347600/TraesCS3A02G294000/TraesCS3B02G166100
TW-1	GO:0052894	norspermine:oxygen oxidoreductase activity	2/673	13/62343	0.00839	0.044	2	molecular_function	TraesCS2A02G548200/TraesCS2B02G579100
TW-1	GO:0052901	spermine:oxygen oxidoreductase (spermidine-forming) activity	2/673	13/62343	0.00839	0.044	2	molecular_function	TraesCS2A02G548200/TraesCS2B02G579100
DW-1	GO:0010200	response to chitin	19/161	557/59197	1.56e-15	2.84e-13	19	biological_process	TraesCS1D02G030300/TraesCS1D02G376500/TraesCS1D02G376600/TraesCS1D02G376700/TraesCS1D02G376800/TraesCS2D02G425700/TraesCS3D02G106600/TraesCS5D02G026400/TraesCS5D02G190700/TraesCS5D02G190800/TraesCS5D02G193700/TraesCS5D02G491400/TraesCS6D02G136200/TraesCS6D02G240000/TraesCS6D02G240300/TraesCS6D02G367100/TraesCS6D02G367600/TraesCS7D02G497300/TraesCS7D02G497400
DW-1	GO:0009800	cinnamic acid biosynthetic process	9/161	58/59197	6.17e-14	5.61e-12	9	biological_process	TraesCS1D02G039300/TraesCS1D02G039400/TraesCS1D02G039500/TraesCS2D02G204400/TraesCS2D02G204700/TraesCS2D02G218700/TraesCS2D02G377400/TraesCS2D02G377500/TraesCS2D02G377600
DW-1	GO:0016841	ammonia-lyase activity	9/200	50/62343	6.71e-14	1.03e-11	9	molecular_function	TraesCS1D02G039300/TraesCS1D02G039400/TraesCS1D02G039500/TraesCS2D02G204400/TraesCS2D02G204700/TraesCS2D02G218700/TraesCS2D02G377400/TraesCS2D02G377500/TraesCS2D02G377600
DW-1	GO:0006559	L-phenylalanine catabolic process	9/161	78/59197	1.01e-12	6.12e-11	9	biological_process	TraesCS1D02G039300/TraesCS1D02G039400/TraesCS1D02G039500/TraesCS2D02G204400/TraesCS2D02G204700/TraesCS2D02G218700/TraesCS2D02G377400/TraesCS2D02G377500/TraesCS2D02G377600
DW-1	GO:2000022	regulation of jasmonic acid mediated signaling pathway	10/161	190/59197	1.46e-10	6.63e-09	10	biological_process	TraesCS2D02G285300/TraesCS4D02G296000/TraesCS5D02G190700/TraesCS5D02G190800/TraesCS5D02G491400/TraesCS7D02G204200/TraesCS7D02G204400/TraesCS7D02G204500/TraesCS7D02G204600/TraesCS7D02G204700
DW-1	GO:0031347	regulation of defense response	9/161	230/59197	1.65e-08	6e-07	9	biological_process	TraesCS2D02G285300/TraesCS4D02G296000/TraesCS5D02G190700/TraesCS6D02G136200/TraesCS7D02G204200/TraesCS7D02G204400/TraesCS7D02G204500/TraesCS7D02G204600/TraesCS7D02G204700
DW-1	GO:0090357	regulation of tryptophan metabolic process	4/161	14/59197	5.16e-08	1.57e-06	4	biological_process	TraesCS1D02G376500/TraesCS1D02G376600/TraesCS1D02G376700/TraesCS1D02G376800
DW-1	GO:0030145	manganese ion binding	9/200	358/62343	2.76e-06	0.000142	9	molecular_function	TraesCS2D02G460100/TraesCS2D02G460200/TraesCS3D02G010800/TraesCS3D02G010900/TraesCS3D02G011100/TraesCS4D02G030700/TraesCS4D02G030800/TraesCS4D02G031900/TraesCS7D02G460500
DW-1	GO:0009611	response to wounding	10/161	650/59197	1.31e-05	0.000298	10	biological_process	TraesCS2D02G285300/TraesCS4D02G296000/TraesCS5D02G137000/TraesCS5D02G491400/TraesCS6D02G136200/TraesCS7D02G204200/TraesCS7D02G204400/TraesCS7D02G204500/TraesCS7D02G204600/TraesCS7D02G204700
DW-1	GO:0045735	nutrient reservoir activity	9/200	470/62343	2.41e-05	0.000928	9	molecular_function	TraesCS2D02G460100/TraesCS2D02G460200/TraesCS3D02G010800/TraesCS3D02G010900/TraesCS3D02G011100/TraesCS4D02G030700/TraesCS4D02G030800/TraesCS4D02G031900/TraesCS7D02G460500
DW-1	GO:0050162	oxalate oxidase activity	3/200	29/62343	0.000112	0.00344	3	molecular_function	TraesCS4D02G030700/TraesCS4D02G030800/TraesCS4D02G031900
DW-1	GO:0052865	1-deoxy-D-xylulose 5-phosphate biosynthetic process	2/161	9/59197	0.000261	0.00528	2	biological_process	TraesCS1D02G392500/TraesCS2D02G575800
DW-1	GO:0010181	FMN binding	5/200	169/62343	0.000228	0.00586	5	molecular_function	TraesCS1D02G013600/TraesCS1D02G013700/TraesCS2D02G028600/TraesCS2D02G127000/TraesCS7D02G416600
DW-1	GO:0008661	1-deoxy-D-xylulose-5-phosphate synthase activity	2/200	9/62343	0.000363	0.00699	2	molecular_function	TraesCS1D02G392500/TraesCS2D02G575800
DW-1	GO:0016744	transferase activity, transferring aldehyde or ketonic groups	2/200	9/62343	0.000363	0.00699	2	molecular_function	TraesCS1D02G392500/TraesCS2D02G575800
DW-1	GO:1905034	regulation of antifungal innate immune response	2/161	14/59197	0.000655	0.0119	2	biological_process	TraesCS7D02G497300/TraesCS7D02G497400
DW-1	GO:0010087	phloem or xylem histogenesis	4/161	148/59197	0.000746	0.0123	4	biological_process	TraesCS1D02G376500/TraesCS1D02G376600/TraesCS1D02G376700/TraesCS1D02G376800
DW-1	GO:0016709	oxidoreductase activity, acting on paired donors, with incorporation or reduction of molecular oxygen, NAD(P)H as one donor, and incorporation of one atom of oxygen	8/200	596/62343	0.00074	0.0127	8	molecular_function	TraesCS1D02G100700/TraesCS2D02G029300/TraesCS2D02G029500/TraesCS2D02G029700/TraesCS2D02G029900/TraesCS5D02G181200/TraesCS5D02G487900/TraesCS6D02G304000
DW-1	GO:0009738	abscisic acid-activated signaling pathway	8/161	730/59197	0.000927	0.0132	8	biological_process	TraesCS1D02G030300/TraesCS1D02G072900/TraesCS1D02G372700/TraesCS3D02G256400/TraesCS3D02G256500/TraesCS4D02G210900/TraesCS5D02G102700/TraesCS5D02G193700
DW-1	GO:0009695	jasmonic acid biosynthetic process	3/161	70/59197	0.000946	0.0132	3	biological_process	TraesCS1D02G013600/TraesCS1D02G013700/TraesCS2D02G028600
DW-1	GO:0042973	glucan endo-1,3-beta-D-glucosidase activity	5/200	235/62343	0.00102	0.0157	5	molecular_function	TraesCS1D02G431200/TraesCS1D02G431300/TraesCS2D02G221800/TraesCS3D02G476600/TraesCS3D02G478200
DW-1	GO:0006749	glutathione metabolic process	5/161	324/59197	0.00201	0.0261	5	biological_process	TraesCS2D02G589300/TraesCS2D02G589400/TraesCS3D02G133100/TraesCS3D02G133200/TraesCS3D02G486800
DW-1	GO:0051865	protein autoubiquitination	3/161	101/59197	0.00271	0.0328	3	biological_process	TraesCS1D02G030300/TraesCS6D02G367100/TraesCS6D02G367600
DW-1	GO:0009414	response to water deprivation	8/161	890/59197	0.00317	0.0361	8	biological_process	TraesCS1D02G030300/TraesCS2D02G088100/TraesCS5D02G004500/TraesCS5D02G491400/TraesCS6D02G136200/TraesCS6D02G367100/TraesCS6D02G367600/TraesCS7D02G161800
DW-1	GO:0009228	thiamine biosynthetic process	2/161	33/59197	0.00367	0.0393	2	biological_process	TraesCS1D02G392500/TraesCS2D02G575800
DW-1	GO:0002679	respiratory burst involved in defense response	2/161	34/59197	0.00389	0.0394	2	biological_process	TraesCS6D02G367100/TraesCS6D02G367600
DW-1	GO:1905421	regulation of plant organ morphogenesis	2/161	36/59197	0.00436	0.0417	2	biological_process	TraesCS6D02G240000/TraesCS6D02G240300
DW-1	GO:0009737	response to abscisic acid	9/161	1169/59197	0.00492	0.0448	9	biological_process	TraesCS1D02G030300/TraesCS1D02G072900/TraesCS1D02G372700/TraesCS2D02G425700/TraesCS3D02G256400/TraesCS3D02G256500/TraesCS4D02G004400/TraesCS5D02G004500/TraesCS6D02G136200
DW-1	GO:0009938	negative regulation of gibberellic acid mediated signaling pathway	2/161	40/59197	0.00536	0.0464	2	biological_process	TraesCS1D02G072900/TraesCS6D02G136200
DW-1	GO:0009620	response to fungus	4/161	260/59197	0.00572	0.0473	4	biological_process	TraesCS5D02G193700/TraesCS6D02G136200/TraesCS7D02G497300/TraesCS7D02G497400
DW-1	GO:0006587	serotonin biosynthetic process from tryptophan	2/161	44/59197	0.00645	0.048	2	biological_process	TraesCS2D02G518300/TraesCS7D02G383500
DW-1	GO:0051502	diterpene phytoalexin biosynthetic process	3/161	138/59197	0.00647	0.048	3	biological_process	TraesCS2D02G029300/TraesCS5D02G181200/TraesCS5D02G487900
DW-1	GO:0031098	stress-activated protein kinase signaling cascade	3/161	139/59197	0.0066	0.048	3	biological_process	TraesCS1D02G372700/TraesCS3D02G256400/TraesCS3D02G256500
DW-1	GO:0023014	signal transduction by protein phosphorylation	3/161	142/59197	0.007	0.049	3	biological_process	TraesCS1D02G372700/TraesCS3D02G256400/TraesCS3D02G256500
DW-1	GO:0010105	negative regulation of ethylene-activated signaling pathway	2/161	47/59197	0.00733	0.0494	2	biological_process	TraesCS2D02G425700/TraesCS2D02G543900
SHW-2	GO:0009800	cinnamic acid biosynthetic process	20/473	58/59197	1.05e-27	3.55e-25	20	biological_process	TraesCS1A02G037700/TraesCS1A02G037800/TraesCS1A02G094900/TraesCS1B02G048100/TraesCS1B02G048300/TraesCS1B02G048400/TraesCS1B02G048500/TraesCS1B02G122800/TraesCS1D02G039400/TraesCS2A02G196400/TraesCS2A02G196700/TraesCS2A02G212900/TraesCS2B02G224300/TraesCS2B02G398300/TraesCS2D02G204400/TraesCS2D02G377400/TraesCS2D02G377500/TraesCS4A02G401300/TraesCS5B02G468300/TraesCS6A02G222700
SHW-2	GO:0045548	phenylalanine ammonia-lyase activity	20/549	56/62343	3.26e-27	7.99e-25	20	molecular_function	TraesCS1A02G037700/TraesCS1A02G037800/TraesCS1A02G094900/TraesCS1B02G048100/TraesCS1B02G048300/TraesCS1B02G048400/TraesCS1B02G048500/TraesCS1B02G122800/TraesCS1D02G039400/TraesCS2A02G196400/TraesCS2A02G196700/TraesCS2A02G212900/TraesCS2B02G224300/TraesCS2B02G398300/TraesCS2D02G204400/TraesCS2D02G377400/TraesCS2D02G377500/TraesCS4A02G401300/TraesCS5B02G468300/TraesCS6A02G222700
SHW-2	GO:0006559	L-phenylalanine catabolic process	20/473	78/59197	9.73e-25	1.64e-22	20	biological_process	TraesCS1A02G037700/TraesCS1A02G037800/TraesCS1A02G094900/TraesCS1B02G048100/TraesCS1B02G048300/TraesCS1B02G048400/TraesCS1B02G048500/TraesCS1B02G122800/TraesCS1D02G039400/TraesCS2A02G196400/TraesCS2A02G196700/TraesCS2A02G212900/TraesCS2B02G224300/TraesCS2B02G398300/TraesCS2D02G204400/TraesCS2D02G377400/TraesCS2D02G377500/TraesCS4A02G401300/TraesCS5B02G468300/TraesCS6A02G222700
SHW-2	GO:0042973	glucan endo-1,3-beta-D-glucosidase activity	27/549	235/62343	6.36e-22	5.2e-20	27	molecular_function	TraesCS1A02G422900/TraesCS1B02G454500/TraesCS1D02G430700/TraesCS2B02G241200/TraesCS3A02G480200/TraesCS3A02G480300/TraesCS3A02G480400/TraesCS3A02G481500/TraesCS3A02G481600/TraesCS3A02G483000/TraesCS3A02G483100/TraesCS3A02G486000/TraesCS3B02G526000/TraesCS3B02G526600/TraesCS3B02G526700/TraesCS3B02G529300/TraesCS3B02G529700/TraesCS3B02G533900/TraesCS3D02G475000/TraesCS3D02G475100/TraesCS3D02G476500/…
SHW-2	GO:0030145	manganese ion binding	27/549	358/62343	3.5e-17	2.14e-15	27	molecular_function	TraesCS3B02G282400/TraesCS3B02G282500/TraesCS4A02G181900/TraesCS4A02G230500/TraesCS4A02G279300/TraesCS4B02G033100/TraesCS4B02G033600/TraesCS4B02G376900/TraesCS4B02G377000/TraesCS4B02G377100/TraesCS4B02G377200/TraesCS4B02G377300/TraesCS4B02G377400/TraesCS4D02G030800/TraesCS4D02G031600/TraesCS4D02G031700/TraesCS4D02G032000/TraesCS5A02G544400/TraesCS5A02G544500/TraesCSU02G127900/TraesCSU02G128200/Tr…
SHW-2	GO:0009607	response to biotic stimulus	19/473	192/59197	2.18e-15	2.46e-13	19	biological_process	TraesCS1B02G115600/TraesCS2B02G097800/TraesCS4B02G187800/TraesCS5A02G090600/TraesCS5A02G183300/TraesCS5A02G439700/TraesCS5A02G439800/TraesCS5B02G181500/TraesCS5B02G442600/TraesCS5D02G102700/TraesCS5D02G446800/TraesCS5D02G446900/TraesCS6D02G007400/TraesCS7A02G558500/TraesCS7B02G104900/TraesCS7D02G161200/TraesCS7D02G201300/TraesCS7D02G201400/TraesCS7D02G551400
SHW-2	GO:0031640	killing of cells of other organism	17/473	146/59197	4.28e-15	3.62e-13	17	biological_process	TraesCS1A02G250000/TraesCS1A02G355300/TraesCS3A02G260100/TraesCS3A02G260200/TraesCS3A02G517100/TraesCS3B02G293200/TraesCS3B02G584700/TraesCS3D02G260300/TraesCS3D02G260500/TraesCS3D02G524700/TraesCS4A02G296300/TraesCS4D02G015600/TraesCS4D02G015800/TraesCS5A02G017900/TraesCS5A02G018200/TraesCS5B02G015500/TraesCS7B02G417700
SHW-2	GO:0050162	oxalate oxidase activity	10/549	29/62343	4.46e-14	2.18e-12	10	molecular_function	TraesCS3B02G282400/TraesCS3B02G282500/TraesCS4A02G181900/TraesCS4A02G279300/TraesCS4B02G033100/TraesCS4B02G033600/TraesCS4D02G030800/TraesCS4D02G031600/TraesCS4D02G031700/TraesCS4D02G032000
SHW-2	GO:0043295	glutathione binding	15/549	114/62343	1.15e-13	4.7e-12	15	molecular_function	TraesCS1A02G102700/TraesCS1D02G094700/TraesCS2A02G578400/TraesCS2D02G044100/TraesCS2D02G589300/TraesCS2D02G589600/TraesCS3A02G309000/TraesCS3A02G309100/TraesCS3B02G152200/TraesCS3D02G133100/TraesCS3D02G133200/TraesCS4B02G059100/TraesCS4B02G059300/TraesCS5B02G020700/TraesCS5D02G440700
SHW-2	GO:0045735	nutrient reservoir activity	26/549	470/62343	2.01e-13	7.03e-12	26	molecular_function	TraesCS3B02G282400/TraesCS3B02G282500/TraesCS4A02G181900/TraesCS4A02G279300/TraesCS4B02G033100/TraesCS4B02G033600/TraesCS4B02G376900/TraesCS4B02G377000/TraesCS4B02G377100/TraesCS4B02G377200/TraesCS4B02G377300/TraesCS4B02G377400/TraesCS4D02G030800/TraesCS4D02G031600/TraesCS4D02G031700/TraesCS4D02G032000/TraesCS5A02G544400/TraesCS5A02G544500/TraesCSU02G127900/TraesCSU02G128200/TraesCSU02G128700/Tra…
SHW-2	GO:0004364	glutathione transferase activity	22/549	345/62343	8.85e-13	2.71e-11	22	molecular_function	TraesCS1A02G102700/TraesCS1D02G094700/TraesCS1D02G190200/TraesCS2A02G578400/TraesCS2B02G244100/TraesCS2D02G044100/TraesCS2D02G589300/TraesCS2D02G589600/TraesCS3A02G309000/TraesCS3A02G309100/TraesCS3B02G152200/TraesCS3D02G133100/TraesCS3D02G133200/TraesCS3D02G486800/TraesCS4B02G059100/TraesCS4B02G059300/TraesCS5B02G020700/TraesCS5D02G440700/TraesCS6A02G059600/TraesCS6B02G080000/TraesCS7A02G049400/…
SHW-2	GO:0006076	(1->3)-beta-D-glucan catabolic process	8/473	20/59197	1.81e-12	1.23e-10	8	biological_process	TraesCS3A02G483000/TraesCS3A02G483100/TraesCS3B02G529300/TraesCS3B02G529700/TraesCS3D02G477300/TraesCS3D02G478000/TraesCS3D02G478200/TraesCS3D02G478300
SHW-2	GO:0006749	glutathione metabolic process	19/473	324/59197	2.54e-11	1.43e-09	19	biological_process	TraesCS1A02G102700/TraesCS1D02G094700/TraesCS1D02G190200/TraesCS2A02G578400/TraesCS2B02G244100/TraesCS2D02G044100/TraesCS2D02G589300/TraesCS2D02G589600/TraesCS3A02G309000/TraesCS3A02G309100/TraesCS3B02G152200/TraesCS3D02G133100/TraesCS3D02G133200/TraesCS3D02G486800/TraesCS4B02G059100/TraesCS4B02G059300/TraesCS5B02G020700/TraesCS5D02G440700/TraesCS7A02G049400
SHW-2	GO:0016998	cell wall macromolecule catabolic process	11/473	89/59197	1.58e-10	7.61e-09	11	biological_process	TraesCS1A02G203600/TraesCS1A02G250000/TraesCS1D02G207100/TraesCS2A02G350900/TraesCS2B02G369100/TraesCS2D02G349000/TraesCS3A02G260100/TraesCS3A02G260200/TraesCS3B02G293200/TraesCS3D02G260300/TraesCS3D02G260500
SHW-2	GO:0004568	chitinase activity	13/549	154/62343	1.41e-09	3.83e-08	13	molecular_function	TraesCS1A02G203600/TraesCS1A02G250000/TraesCS1D02G207100/TraesCS2A02G350900/TraesCS2B02G369100/TraesCS2D02G349000/TraesCS3A02G239200/TraesCS3A02G260100/TraesCS3A02G260200/TraesCS3B02G293200/TraesCS3D02G260300/TraesCS3D02G260500/TraesCS7A02G371600
SHW-2	GO:0010200	response to chitin	22/473	557/59197	1.31e-09	5.54e-08	22	biological_process	TraesCS1A02G218100/TraesCS1A02G301100/TraesCS1B02G440600/TraesCS1D02G300700/TraesCS1D02G376600/TraesCS1D02G376700/TraesCS2A02G489500/TraesCS2B02G517400/TraesCS2D02G489700/TraesCS3A02G104400/TraesCS3A02G204800/TraesCS3B02G236900/TraesCS3B02G375600/TraesCS3D02G210600/TraesCS5D02G232900/TraesCS6A02G146900/TraesCS6A02G258800/TraesCS6A02G259200/TraesCS6D02G240300/TraesCS7B02G249700/TraesCSU02G036400/T…
SHW-2	GO:0080151	positive regulation of salicylic acid mediated signaling pathway	7/473	29/59197	2.67e-09	1e-07	7	biological_process	TraesCS1A02G301100/TraesCS1D02G300700/TraesCS2A02G489500/TraesCS2B02G517400/TraesCS2D02G489700/TraesCS3B02G375600/TraesCS7B02G249700
SHW-2	GO:0010181	FMN binding	13/549	169/62343	4.38e-09	1.07e-07	13	molecular_function	TraesCS1B02G019800/TraesCS1D02G013000/TraesCS1D02G013600/TraesCS1D02G013700/TraesCS2A02G026600/TraesCS2A02G124200/TraesCS2B02G146000/TraesCS3A02G102000/TraesCS4A02G098900/TraesCS4B02G048500/TraesCS6B02G187700/TraesCS6B02G353200/TraesCS6D02G302300
SHW-2	GO:0006032	chitin catabolic process	13/473	188/59197	4.99e-09	1.69e-07	13	biological_process	TraesCS1A02G203600/TraesCS1A02G250000/TraesCS1D02G207100/TraesCS2A02G350900/TraesCS2B02G369100/TraesCS2D02G349000/TraesCS3A02G239200/TraesCS3A02G260100/TraesCS3A02G260200/TraesCS3B02G293200/TraesCS3D02G260300/TraesCS3D02G260500/TraesCS7A02G371600
SHW-2	GO:0000272	polysaccharide catabolic process	13/473	214/59197	2.35e-08	7.21e-07	13	biological_process	TraesCS1A02G203600/TraesCS1A02G250000/TraesCS1D02G207100/TraesCS2A02G350900/TraesCS2B02G369100/TraesCS2D02G349000/TraesCS3A02G239200/TraesCS3A02G260100/TraesCS3A02G260200/TraesCS3B02G293200/TraesCS3D02G260300/TraesCS3D02G260500/TraesCS7A02G371600
SHW-2	GO:0004601	peroxidase activity	25/549	782/62343	4.81e-08	1.07e-06	25	molecular_function	TraesCS1D02G284800/TraesCS2A02G572800/TraesCS2A02G573500/TraesCS2A02G573900/TraesCS2A02G578400/TraesCS2B02G124600/TraesCS2B02G124800/TraesCS2B02G126200/TraesCS2B02G613900/TraesCS2B02G614100/TraesCS2D02G107800/TraesCS2D02G584700/TraesCS2D02G589300/TraesCS2D02G589600/TraesCS3A02G509600/TraesCS3A02G510900/TraesCS3B02G578600/TraesCS3D02G517800/TraesCS3D02G518200/TraesCS4A02G090200/TraesCS4A02G196000/…
SHW-2	GO:0080187	floral organ senescence	7/473	45/59197	6.95e-08	1.81e-06	7	biological_process	TraesCS1A02G301100/TraesCS1D02G300700/TraesCS2A02G489500/TraesCS2B02G517400/TraesCS2D02G489700/TraesCS3B02G375600/TraesCS7B02G249700
SHW-2	GO:0016705	oxidoreductase activity, acting on paired donors, with incorporation or reduction of molecular oxygen	25/549	813/62343	1e-07	2.05e-06	25	molecular_function	TraesCS1A02G239400/TraesCS1A02G394900/TraesCS1D02G004600/TraesCS1D02G403100/TraesCS2A02G005100/TraesCS2A02G490500/TraesCS2D02G157800/TraesCS2D02G491000/TraesCS2D02G505600/TraesCS3B02G609400/TraesCS3B02G609600/TraesCS4D02G309900/TraesCS5A02G004500/TraesCS5A02G004600/TraesCS5A02G004700/TraesCS5D02G462500/TraesCS6B02G416100/TraesCS6B02G416900/TraesCS7A02G398900/TraesCS7A02G523800/TraesCS7B02G299500/…
SHW-2	GO:0008061	chitin binding	10/549	120/62343	1.26e-07	2.38e-06	10	molecular_function	TraesCS1A02G250000/TraesCS2A02G350900/TraesCS2B02G369100/TraesCS2D02G349000/TraesCS3A02G260100/TraesCS3A02G260200/TraesCS3B02G293200/TraesCS3D02G260300/TraesCS3D02G260500/TraesCS7A02G371600
SHW-2	GO:1900056	negative regulation of leaf senescence	7/473	49/59197	1.28e-07	2.92e-06	7	biological_process	TraesCS1A02G301100/TraesCS1D02G300700/TraesCS2A02G489500/TraesCS2B02G517400/TraesCS2D02G489700/TraesCS3B02G375600/TraesCS7B02G249700
SHW-2	GO:0010230	alternative respiration	5/473	16/59197	1.3e-07	2.92e-06	5	biological_process	TraesCS2A02G438300/TraesCS2B02G459000/TraesCS2D02G436100/TraesCS2D02G436200/TraesCS6D02G245800
SHW-2	GO:0047484	regulation of response to osmotic stress	7/473	52/59197	1.95e-07	4.12e-06	7	biological_process	TraesCS1A02G301100/TraesCS1D02G300700/TraesCS2A02G489500/TraesCS2B02G517400/TraesCS2D02G489700/TraesCS3B02G375600/TraesCS7B02G249700
SHW-2	GO:0009864	induced systemic resistance, jasmonic acid mediated signaling pathway	7/473	53/59197	2.23e-07	4.44e-06	7	biological_process	TraesCS1A02G301100/TraesCS1D02G300700/TraesCS2A02G489500/TraesCS2B02G517400/TraesCS2D02G489700/TraesCS3B02G375600/TraesCS7B02G249700
SHW-2	GO:0009916	alternative oxidase activity	5/549	19/62343	5.46e-07	8.36e-06	5	molecular_function	TraesCS2A02G438300/TraesCS2B02G459000/TraesCS2D02G436100/TraesCS2D02G436200/TraesCS6D02G245800
SHW-2	GO:0102721	ubiquinol:oxygen oxidoreductase activity	5/549	19/62343	5.46e-07	8.36e-06	5	molecular_function	TraesCS2A02G438300/TraesCS2B02G459000/TraesCS2D02G436100/TraesCS2D02G436200/TraesCS6D02G245800
SHW-2	GO:0009742	brassinosteroid mediated signaling pathway	14/473	329/59197	5.49e-07	9.53e-06	14	biological_process	TraesCS1A02G301100/TraesCS1D02G300700/TraesCS2A02G489500/TraesCS2B02G517400/TraesCS2D02G489700/TraesCS3A02G478500/TraesCS3B02G375600/TraesCS3B02G522000/TraesCS3B02G522100/TraesCS3D02G473200/TraesCS6A02G258800/TraesCS6A02G259200/TraesCS6D02G240300/TraesCS7B02G249700
SHW-2	GO:0031408	oxylipin biosynthetic process	10/473	155/59197	5.64e-07	9.53e-06	10	biological_process	TraesCS1B02G019800/TraesCS1D02G013000/TraesCS1D02G013600/TraesCS1D02G013700/TraesCS2A02G026600/TraesCS4A02G090200/TraesCS4B02G048500/TraesCS4B02G286600/TraesCS6B02G353200/TraesCS6D02G302300
SHW-2	GO:0009682	induced systemic resistance	7/473	64/59197	8.34e-07	1.28e-05	7	biological_process	TraesCS1A02G301100/TraesCS1D02G300700/TraesCS2A02G489500/TraesCS2B02G517400/TraesCS2D02G489700/TraesCS3B02G375600/TraesCS7B02G249700
SHW-2	GO:0006979	response to oxidative stress	25/473	1031/59197	1.27e-06	1.86e-05	25	biological_process	TraesCS2A02G572800/TraesCS2A02G573500/TraesCS2A02G573900/TraesCS2A02G578400/TraesCS2B02G124600/TraesCS2B02G124800/TraesCS2B02G126200/TraesCS2B02G613900/TraesCS2B02G614100/TraesCS2D02G107800/TraesCS2D02G584700/TraesCS2D02G589300/TraesCS2D02G589600/TraesCS3A02G509600/TraesCS3A02G510900/TraesCS3B02G578600/TraesCS3D02G517800/TraesCS3D02G518200/TraesCS4A02G090200/TraesCS4A02G196000/TraesCS4A02G196300/…
SHW-2	GO:2000070	regulation of response to water deprivation	7/473	73/59197	2.06e-06	2.9e-05	7	biological_process	TraesCS1A02G301100/TraesCS1D02G300700/TraesCS2A02G489500/TraesCS2B02G517400/TraesCS2D02G489700/TraesCS3B02G375600/TraesCS7B02G249700
SHW-2	GO:0042744	hydrogen peroxide catabolic process	20/473	730/59197	2.45e-06	3.31e-05	20	biological_process	TraesCS2A02G572800/TraesCS2A02G573500/TraesCS2A02G573900/TraesCS2B02G124600/TraesCS2B02G124800/TraesCS2B02G126200/TraesCS2B02G613900/TraesCS2B02G614100/TraesCS2D02G107800/TraesCS2D02G584700/TraesCS3A02G509600/TraesCS3A02G510900/TraesCS3B02G578600/TraesCS3D02G517800/TraesCS3D02G518200/TraesCS4A02G196000/TraesCS4A02G196300/TraesCS4B02G118900/TraesCS4D02G116700/TraesCS4D02G117100
SHW-2	GO:0009862	systemic acquired resistance, salicylic acid mediated signaling pathway	8/473	107/59197	2.56e-06	3.32e-05	8	biological_process	TraesCS1A02G301100/TraesCS1D02G300700/TraesCS2A02G489500/TraesCS2B02G471800/TraesCS2B02G517400/TraesCS2D02G489700/TraesCS3B02G375600/TraesCS7B02G249700
SHW-2	GO:0009228	thiamine biosynthetic process	5/473	33/59197	6.29e-06	7.6e-05	5	biological_process	TraesCS1D02G392500/TraesCS2D02G575800/TraesCS4A02G290400/TraesCS4B02G023800/TraesCS4D02G021400
SHW-2	GO:0009751	response to salicylic acid	16/473	526/59197	6.85e-06	7.98e-05	16	biological_process	TraesCS1A02G058200/TraesCS1A02G301100/TraesCS1B02G075700/TraesCS1B02G440600/TraesCS1D02G300700/TraesCS2A02G489500/TraesCS2B02G517400/TraesCS2D02G489700/TraesCS3B02G375600/TraesCS4A02G090200/TraesCS5D02G232900/TraesCS6A02G146900/TraesCS6B02G009105/TraesCS6D02G362100/TraesCS7A02G169300/TraesCS7B02G249700
SHW-2	GO:0009625	response to insect	7/473	88/59197	7.23e-06	8.15e-05	7	biological_process	TraesCS1A02G301100/TraesCS1D02G300700/TraesCS2A02G489500/TraesCS2B02G517400/TraesCS2D02G489700/TraesCS3B02G375600/TraesCS7B02G249700
SHW-2	GO:0016672	oxidoreductase activity, acting on a sulfur group of donors, quinone or similar compound as acceptor	3/549	6/62343	1.33e-05	0.000172	3	molecular_function	TraesCS6A02G059600/TraesCS6B02G080000/TraesCSU02G122000
SHW-2	GO:0016830	carbon-carbon lyase activity	3/549	6/62343	1.33e-05	0.000172	3	molecular_function	TraesCS4A02G290400/TraesCS4B02G023800/TraesCS4D02G021400
SHW-2	GO:0050502	cis-zeatin O-beta-D-glucosyltransferase activity	6/549	61/62343	1.67e-05	0.000205	6	molecular_function	TraesCS2A02G410000/TraesCS2B02G040500/TraesCS2B02G428300/TraesCS7A02G467800/TraesCS7B02G369200/TraesCS7D02G455200
SHW-2	GO:0031347	regulation of defense response	10/473	230/59197	1.89e-05	0.000207	10	biological_process	TraesCS1A02G301100/TraesCS1B02G440600/TraesCS1D02G300700/TraesCS2A02G489500/TraesCS2B02G517400/TraesCS2D02G489700/TraesCS3B02G375600/TraesCS6A02G146900/TraesCS7B02G249700/TraesCS7D02G204400
SHW-2	GO:0002229	defense response to oomycetes	11/473	299/59197	3.43e-05	0.000341	11	biological_process	TraesCS1A02G301100/TraesCS1D02G300700/TraesCS2A02G489500/TraesCS2B02G024100/TraesCS2B02G517400/TraesCS2D02G489700/TraesCS3B02G375600/TraesCS5D02G061500/TraesCS7B02G249700/TraesCS7B02G415600/TraesCS7D02G161100
SHW-2	GO:0042626	ATPase-coupled transmembrane transporter activity	14/549	426/62343	3.17e-05	0.000353	14	molecular_function	TraesCS3B02G248500/TraesCS4A02G331100/TraesCS4B02G253200/TraesCS5A02G016200/TraesCS5B02G449500/TraesCS5B02G572600/TraesCS5D02G452500/TraesCS5D02G564000/TraesCS7A02G391000/TraesCS7B02G292700/TraesCS7D02G115100/TraesCS7D02G386500/TraesCS7D02G386600/TraesCSU02G097600
SHW-2	GO:0009440	cyanate catabolic process	3/473	9/59197	4.11e-05	0.000375	3	biological_process	TraesCS4A02G007600/TraesCS4B02G297300/TraesCS4D02G296200
SHW-2	GO:0051841	positive regulation by host of cytolysis of symbiont cells	3/473	9/59197	4.11e-05	0.000375	3	biological_process	TraesCS4A02G296300/TraesCS4D02G015600/TraesCS4D02G015800
SHW-2	GO:0004518	nuclease activity	6/549	77/62343	6.34e-05	0.000675	6	molecular_function	TraesCS1A02G355300/TraesCS1B02G141100/TraesCS3A02G209100/TraesCS3A02G517100/TraesCS3B02G239400/TraesCS3D02G212000
SHW-2	GO:0071456	cellular response to hypoxia	13/473	468/59197	0.000122	0.00108	13	biological_process	TraesCS1A02G301100/TraesCS1D02G300700/TraesCS2A02G071500/TraesCS2A02G489500/TraesCS2B02G040500/TraesCS2B02G085500/TraesCS2B02G517400/TraesCS2D02G070300/TraesCS2D02G489700/TraesCS3B02G375600/TraesCS4B02G286600/TraesCS7B02G249700/TraesCS7D02G308600
SHW-2	GO:0016207	4-coumarate-CoA ligase activity	3/549	11/62343	0.000106	0.00109	3	molecular_function	TraesCS2A02G145800/TraesCS2B02G171200/TraesCS2D02G150400
SHW-2	GO:0051502	diterpene phytoalexin biosynthetic process	7/473	138/59197	0.000131	0.0011	7	biological_process	TraesCS1B02G423200/TraesCS2A02G053300/TraesCS2A02G322500/TraesCS2B02G360300/TraesCS5D02G487900/TraesCS7A02G215500/TraesCS7D02G532100
SHW-2	GO:0009753	response to jasmonic acid	11/473	349/59197	0.000135	0.0011	11	biological_process	TraesCS1A02G301100/TraesCS1D02G300700/TraesCS2A02G489500/TraesCS2B02G517400/TraesCS2D02G489700/TraesCS3A02G367900/TraesCS3B02G375600/TraesCS6A02G146900/TraesCS7A02G169300/TraesCS7B02G249700/TraesCSU02G075000
SHW-2	GO:0019344	cysteine biosynthetic process	3/473	13/59197	0.000137	0.0011	3	biological_process	TraesCS2A02G225200/TraesCS2B02G275100/TraesCS2D02G231100
SHW-2	GO:1903602	thermospermine catabolic process	3/473	13/59197	0.000137	0.0011	3	biological_process	TraesCS2A02G548200/TraesCS2B02G579100/TraesCS2D02G549300
SHW-2	GO:0010333	terpene synthase activity	11/549	317/62343	0.000137	0.00129	11	molecular_function	TraesCS1B02G423200/TraesCS2A02G053300/TraesCS2A02G322500/TraesCS2B02G360300/TraesCS2B02G445100/TraesCS2B02G445200/TraesCS2B02G445500/TraesCS2D02G030100/TraesCS5D02G487900/TraesCS7A02G215500/TraesCS7D02G532100
SHW-2	GO:0055085	transmembrane transport	14/473	557/59197	0.00019	0.0015	14	biological_process	TraesCS3B02G248500/TraesCS4A02G331100/TraesCS4B02G253200/TraesCS5A02G016200/TraesCS5B02G449500/TraesCS5B02G572600/TraesCS5D02G452500/TraesCS5D02G564000/TraesCS7A02G391000/TraesCS7B02G292700/TraesCS7D02G115100/TraesCS7D02G386500/TraesCS7D02G386600/TraesCSU02G097600
SHW-2	GO:0052894	norspermine:oxygen oxidoreductase activity	3/549	13/62343	0.000182	0.00159	3	molecular_function	TraesCS2A02G548200/TraesCS2B02G579100/TraesCS2D02G549300
SHW-2	GO:0052901	spermine:oxygen oxidoreductase (spermidine-forming) activity	3/549	13/62343	0.000182	0.00159	3	molecular_function	TraesCS2A02G548200/TraesCS2B02G579100/TraesCS2D02G549300
SHW-2	GO:0005975	carbohydrate metabolic process	21/473	1094/59197	0.000242	0.00186	21	biological_process	TraesCS1A02G422900/TraesCS1B02G454500/TraesCS1D02G430700/TraesCS2A02G076600/TraesCS2B02G241200/TraesCS2B02G503400/TraesCS3A02G480200/TraesCS3A02G480300/TraesCS3A02G480400/TraesCS3A02G481500/TraesCS3A02G481600/TraesCS3A02G486000/TraesCS3B02G526000/TraesCS3B02G526600/TraesCS3B02G526700/TraesCS3B02G533900/TraesCS3D02G475000/TraesCS3D02G475100/TraesCS3D02G476500/TraesCS3D02G476600/TraesCS5A02G338400
SHW-2	GO:0090333	regulation of stomatal closure	7/473	156/59197	0.000279	0.00209	7	biological_process	TraesCS1A02G301100/TraesCS1D02G300700/TraesCS2A02G489500/TraesCS2B02G517400/TraesCS2D02G489700/TraesCS3B02G375600/TraesCS7B02G249700
SHW-2	GO:0009729	detection of brassinosteroid stimulus	3/473	18/59197	0.000378	0.00266	3	biological_process	TraesCS3A02G478500/TraesCS3B02G522000/TraesCS3D02G473200
SHW-2	GO:0090501	RNA phosphodiester bond hydrolysis	3/473	18/59197	0.000378	0.00266	3	biological_process	TraesCS4A02G296300/TraesCS4D02G015600/TraesCS4D02G015800
SHW-2	GO:0035098	ESC/E(Z) complex	3/504	12/63964	0.000101	0.00269	3	cellular_component	TraesCS3A02G209100/TraesCS3B02G239400/TraesCS3D02G212000
SHW-2	GO:0035102	PRC1 complex	3/504	12/63964	0.000101	0.00269	3	cellular_component	TraesCS3A02G209100/TraesCS3B02G239400/TraesCS3D02G212000
SHW-2	GO:0016887	ATPase activity	22/549	1087/62343	0.000323	0.00273	22	molecular_function	TraesCS1A02G430200/TraesCS2A02G221300/TraesCS3B02G248500/TraesCS3D02G414700/TraesCS4A02G331100/TraesCS4B02G253200/TraesCS5A02G003500/TraesCS5A02G016200/TraesCS5B02G449500/TraesCS5B02G572600/TraesCS5D02G004400/TraesCS5D02G452500/TraesCS5D02G455900/TraesCS5D02G564000/TraesCS6A02G409800/TraesCS7A02G391000/TraesCS7B02G292700/TraesCS7B02G342600/TraesCS7D02G115100/TraesCS7D02G386500/TraesCS7D02G386600/…
SHW-2	GO:0006598	polyamine catabolic process	3/473	24/59197	0.000906	0.00612	3	biological_process	TraesCS2A02G548200/TraesCS2B02G579100/TraesCS2D02G549300
SHW-2	GO:0046208	spermine catabolic process	3/473	24/59197	0.000906	0.00612	3	biological_process	TraesCS2A02G548200/TraesCS2B02G579100/TraesCS2D02G549300
SHW-2	GO:0102360	daphnetin 3-O-glucosyltransferase activity	3/549	22/62343	0.000923	0.00707	3	molecular_function	TraesCS2B02G040600/TraesCS2D02G029800/TraesCSU02G009000
SHW-2	GO:0102425	myricetin 3-O-glucosyltransferase activity	3/549	22/62343	0.000923	0.00707	3	molecular_function	TraesCS2B02G040600/TraesCS2D02G029800/TraesCSU02G009000
SHW-2	GO:0009229	thiamine diphosphate biosynthetic process	3/473	27/59197	0.00129	0.00831	3	biological_process	TraesCS4A02G290400/TraesCS4B02G023800/TraesCS4D02G021400
SHW-2	GO:0019290	siderophore biosynthetic process	2/473	7/59197	0.0013	0.00831	2	biological_process	TraesCS2A02G315600/TraesCS2B02G333900
SHW-2	GO:0034224	cellular response to zinc ion starvation	2/473	7/59197	0.0013	0.00831	2	biological_process	TraesCS2A02G315600/TraesCS2B02G333900
SHW-2	GO:0000302	response to reactive oxygen species	7/473	208/59197	0.00152	0.0095	7	biological_process	TraesCS1A02G301100/TraesCS1D02G300700/TraesCS2A02G489500/TraesCS2B02G517400/TraesCS2D02G489700/TraesCS3B02G375600/TraesCS7B02G249700
SHW-2	GO:1900425	negative regulation of defense response to bacterium	4/473	63/59197	0.00165	0.0102	4	biological_process	TraesCS2B02G181800/TraesCS2D02G162200/TraesCS2D02G162300/TraesCS3D02G414700
SHW-2	GO:0015079	potassium ion transmembrane transporter activity	5/549	93/62343	0.00143	0.0103	5	molecular_function	TraesCS2A02G289300/TraesCS2B02G305900/TraesCS2D02G287300/TraesCS3A02G446600/TraesCS3B02G481800
SHW-2	GO:0033707	3''-deamino-3''-oxonicotianamine reductase activity	2/549	7/62343	0.00158	0.0111	2	molecular_function	TraesCS2A02G315600/TraesCS2B02G333900
SHW-2	GO:0003955	NAD(P)H dehydrogenase (quinone) activity	4/549	59/62343	0.00185	0.0125	4	molecular_function	TraesCS2A02G124200/TraesCS2B02G146000/TraesCS3A02G102000/TraesCS4A02G098900
SHW-2	GO:0045486	naringenin 3-dioxygenase activity	3/549	28/62343	0.00189	0.0125	3	molecular_function	TraesCS4B02G346900/TraesCS4D02G341800/TraesCS5A02G515600
SHW-2	GO:0052865	1-deoxy-D-xylulose 5-phosphate biosynthetic process	2/473	9/59197	0.00221	0.0129	2	biological_process	TraesCS1D02G392500/TraesCS2D02G575800
SHW-2	GO:0070544	histone H3-K36 demethylation	2/473	9/59197	0.00221	0.0129	2	biological_process	TraesCS7B02G145500/TraesCS7D02G244500
SHW-2	GO:0097237	cellular response to toxic substance	2/473	9/59197	0.00221	0.0129	2	biological_process	TraesCS4A02G234100/TraesCS4D02G079900
SHW-2	GO:0010427	abscisic acid binding	4/549	62/62343	0.00222	0.0143	4	molecular_function	TraesCS1B02G115600/TraesCS4B02G187800/TraesCS5A02G090600/TraesCS5D02G102700
SHW-2	GO:0031936	negative regulation of chromatin silencing	3/473	34/59197	0.00252	0.0145	3	biological_process	TraesCS3A02G209100/TraesCS3B02G239400/TraesCS3D02G212000
SHW-2	GO:0008661	1-deoxy-D-xylulose-5-phosphate synthase activity	2/549	9/62343	0.00267	0.0164	2	molecular_function	TraesCS1D02G392500/TraesCS2D02G575800
SHW-2	GO:0016744	transferase activity, transferring aldehyde or ketonic groups	2/549	9/62343	0.00267	0.0164	2	molecular_function	TraesCS1D02G392500/TraesCS2D02G575800
SHW-2	GO:1905421	regulation of plant organ morphogenesis	3/473	36/59197	0.00298	0.0168	3	biological_process	TraesCS6A02G258800/TraesCS6A02G259200/TraesCS6D02G240300
SHW-2	GO:0010817	regulation of hormone levels	2/473	11/59197	0.00334	0.0185	2	biological_process	TraesCS2A02G410000/TraesCS2B02G428300
SHW-2	GO:0008194	UDP-glycosyltransferase activity	14/549	681/62343	0.00327	0.0185	14	molecular_function	TraesCS1A02G424000/TraesCS2A02G410000/TraesCS2B02G040500/TraesCS2B02G428300/TraesCS2D02G029800/TraesCS3D02G279800/TraesCS3D02G326200/TraesCS5A02G065500/TraesCS5A02G433200/TraesCS5B02G132200/TraesCS5B02G148300/TraesCS7A02G178600/TraesCS7A02G419700/TraesCSU02G009000
SHW-2	GO:0004675	transmembrane receptor protein serine/threonine kinase activity	16/549	831/62343	0.00328	0.0185	16	molecular_function	TraesCS1A02G048100/TraesCS1B02G062300/TraesCS1D02G049000/TraesCS2A02G211900/TraesCS2A02G348200/TraesCS2B02G024100/TraesCS2D02G039400/TraesCS2D02G217600/TraesCS3A02G478500/TraesCS3B02G481000/TraesCS3B02G522000/TraesCS3B02G522100/TraesCS3D02G473200/TraesCS5D02G061500/TraesCS7B02G415600/TraesCS7D02G161100
SHW-2	GO:0004042	acetyl-CoA:L-glutamate N-acetyltransferase activity	2/549	10/62343	0.00332	0.0185	2	molecular_function	TraesCS7A02G241100/TraesCS7D02G240100
SHW-2	GO:0103045	methione N-acyltransferase activity	2/549	10/62343	0.00332	0.0185	2	molecular_function	TraesCS7A02G241100/TraesCS7D02G240100
SHW-2	GO:0004864	protein phosphatase inhibitor activity	4/549	70/62343	0.00345	0.0188	4	molecular_function	TraesCS1B02G115600/TraesCS4B02G187800/TraesCS5A02G090600/TraesCS5D02G102700
SHW-2	GO:0002758	innate immune response-activating signal transduction	5/473	134/59197	0.00458	0.0244	5	biological_process	TraesCS2A02G071500/TraesCS2B02G085500/TraesCS2D02G070300/TraesCS3D02G393200/TraesCS3D02G463800
SHW-2	GO:0009698	phenylpropanoid metabolic process	3/473	42/59197	0.00462	0.0244	3	biological_process	TraesCS2A02G145800/TraesCS2B02G171200/TraesCS2D02G150400
SHW-2	GO:0005102	signaling receptor binding	4/549	77/62343	0.00485	0.0258	4	molecular_function	TraesCS3A02G478500/TraesCS3B02G522000/TraesCS3B02G522100/TraesCS3D02G473200
SHW-2	GO:0009813	flavonoid biosynthetic process	8/473	327/59197	0.00514	0.0266	8	biological_process	TraesCS4A02G234100/TraesCS4B02G195000/TraesCS4B02G346900/TraesCS4D02G079900/TraesCS4D02G341800/TraesCS5A02G515600/TraesCS5D02G488800/TraesCS5D02G488900
SHW-2	GO:0010150	leaf senescence	10/473	473/59197	0.00519	0.0266	10	biological_process	TraesCS1A02G301100/TraesCS1B02G440600/TraesCS1D02G300700/TraesCS2A02G489500/TraesCS2B02G517400/TraesCS2D02G489700/TraesCS3B02G375600/TraesCS4A02G115600/TraesCS6D02G359300/TraesCS7B02G249700
SHW-2	GO:0090357	regulation of tryptophan metabolic process	2/473	14/59197	0.00544	0.0274	2	biological_process	TraesCS1D02G376600/TraesCS1D02G376700
SHW-2	GO:0051536	iron-sulfur cluster binding	3/549	44/62343	0.00688	0.034	3	molecular_function	TraesCS4A02G290400/TraesCS4B02G023800/TraesCS4D02G021400
SHW-2	GO:0048544	recognition of pollen	11/473	572/59197	0.0069	0.0343	11	biological_process	TraesCS1A02G362900/TraesCS2A02G211900/TraesCS2B02G384900/TraesCS2B02G531800/TraesCS2D02G217600/TraesCS3A02G072900/TraesCS3A02G435200/TraesCS3B02G086900/TraesCS3D02G072500/TraesCS3D02G072700/TraesCS4A02G483600
SHW-2	GO:0009410	response to xenobiotic stimulus	3/473	52/59197	0.00838	0.0405	3	biological_process	TraesCS1A02G102700/TraesCS1D02G094700/TraesCS5B02G020700
SHW-2	GO:0047634	agmatine N4-coumaroyltransferase activity	2/549	17/62343	0.00964	0.0446	2	molecular_function	TraesCS2A02G490700/TraesCS2B02G519100
SHW-2	GO:0009407	toxin catabolic process	3/473	55/59197	0.00978	0.0459	3	biological_process	TraesCS2A02G578400/TraesCS2D02G589300/TraesCS2D02G589600
SHW-2	GO:1901371	regulation of leaf morphogenesis	3/473	55/59197	0.00978	0.0459	3	biological_process	TraesCS6A02G258800/TraesCS6A02G259200/TraesCS6D02G240300
TW-2	GO:0010200	response to chitin	21/183	557/59197	9.01e-17	1.81e-14	21	biological_process	TraesCS1A02G218100/TraesCS1A02G370600/TraesCS1A02G370700/TraesCS1B02G036900/TraesCS1B02G389700/TraesCS1B02G389800/TraesCS2A02G427700/TraesCS2B02G448100/TraesCS4A02G176300/TraesCS5A02G477600/TraesCS5A02G477900/TraesCS5A02G478400/TraesCS5B02G183800/TraesCS5B02G236900/TraesCS5B02G490500/TraesCS5B02G490700/TraesCS5B02G491200/TraesCS5B02G491300/TraesCS6A02G258800/TraesCS6A02G259200/TraesCS7A02G508800
TW-2	GO:0004364	glutathione transferase activity	17/216	345/62343	7.62e-15	1.07e-12	17	molecular_function	TraesCS1A02G186400/TraesCS1B02G194300/TraesCS2A02G218700/TraesCS2B02G244100/TraesCS3A02G309000/TraesCS3A02G309100/TraesCS3B02G471500/TraesCS3B02G540700/TraesCS6A02G059600/TraesCS6A02G139000/TraesCS6A02G139100/TraesCS6B02G080000/TraesCS6B02G167300/TraesCS6B02G167400/TraesCS6B02G167500/TraesCS6B02G167600/TraesCS7A02G129500
TW-2	GO:0006749	glutathione metabolic process	15/183	324/59197	1.37e-13	1.38e-11	15	biological_process	TraesCS1A02G186400/TraesCS1B02G194300/TraesCS2A02G218700/TraesCS2B02G244100/TraesCS3A02G309000/TraesCS3A02G309100/TraesCS3B02G471500/TraesCS3B02G540700/TraesCS6A02G139000/TraesCS6A02G139100/TraesCS6B02G167300/TraesCS6B02G167400/TraesCS6B02G167500/TraesCS6B02G167600/TraesCS7A02G129500
TW-2	GO:2000022	regulation of jasmonic acid mediated signaling pathway	11/183	190/59197	2.45e-11	1.64e-09	11	biological_process	TraesCS4A02G007800/TraesCS4A02G234100/TraesCS4B02G081200/TraesCS5A02G477900/TraesCS5B02G183800/TraesCS5B02G211000/TraesCS5B02G491200/TraesCS7A02G201200/TraesCS7A02G201300/TraesCS7B02G107800/TraesCS7B02G107900
TW-2	GO:0090357	regulation of tryptophan metabolic process	5/183	14/59197	5.23e-10	2.63e-08	5	biological_process	TraesCS1A02G370600/TraesCS1A02G370700/TraesCS1B02G389700/TraesCS1B02G389800/TraesCS5B02G236900
TW-2	GO:0009611	response to wounding	12/183	650/59197	1.03e-06	2.69e-05	12	biological_process	TraesCS1A02G351600/TraesCS4A02G007800/TraesCS5A02G378900/TraesCS5A02G379000/TraesCS5A02G477900/TraesCS5A02G478400/TraesCS5B02G211000/TraesCS5B02G491200/TraesCS7A02G201200/TraesCS7A02G201300/TraesCS7B02G107800/TraesCS7B02G107900
TW-2	GO:0009800	cinnamic acid biosynthetic process	5/183	58/59197	1.07e-06	2.69e-05	5	biological_process	TraesCS1B02G122800/TraesCS2A02G196400/TraesCS2A02G196700/TraesCS2B02G224000/TraesCS2B02G224300
TW-2	GO:0009607	response to biotic stimulus	7/183	192/59197	2.54e-06	5.67e-05	7	biological_process	TraesCS5A02G439900/TraesCS5B02G442800/TraesCS5B02G442900/TraesCS5B02G443100/TraesCS5B02G443300/TraesCS5B02G443400/TraesCS6A02G005100
TW-2	GO:0016841	ammonia-lyase activity	5/216	50/62343	8.89e-07	6.27e-05	5	molecular_function	TraesCS1B02G122800/TraesCS2A02G196400/TraesCS2A02G196700/TraesCS2B02G224000/TraesCS2B02G224300
TW-2	GO:0006559	L-phenylalanine catabolic process	5/183	78/59197	4.7e-06	9.45e-05	5	biological_process	TraesCS1B02G122800/TraesCS2A02G196400/TraesCS2A02G196700/TraesCS2B02G224000/TraesCS2B02G224300
TW-2	GO:0030145	manganese ion binding	9/216	358/62343	5.16e-06	0.000182	9	molecular_function	TraesCS4A02G181600/TraesCS4A02G181900/TraesCS4B02G033600/TraesCS4B02G378200/TraesCS5A02G543700/TraesCS5A02G544100/TraesCS5A02G544189/TraesCS5A02G544200/TraesCS5A02G544500
TW-2	GO:0046274	lignin catabolic process	5/183	96/59197	1.3e-05	0.000238	5	biological_process	TraesCS3A02G452400/TraesCS3A02G452500/TraesCS3A02G452600/TraesCS3B02G489700/TraesCS3B02G489800
TW-2	GO:0071456	cellular response to hypoxia	9/183	468/59197	1.73e-05	0.000267	9	biological_process	TraesCS2A02G427700/TraesCS2B02G448100/TraesCS3A02G190200/TraesCS5A02G477600/TraesCS5A02G478400/TraesCS5B02G183800/TraesCS5B02G490700/TraesCS5B02G491300/TraesCS7B02G350200
TW-2	GO:0052716	hydroquinone:oxygen oxidoreductase activity	5/216	96/62343	2.25e-05	0.000636	5	molecular_function	TraesCS3A02G452400/TraesCS3A02G452500/TraesCS3A02G452600/TraesCS3B02G489700/TraesCS3B02G489800
TW-2	GO:0045735	nutrient reservoir activity	9/216	470/62343	4.39e-05	0.00103	9	molecular_function	TraesCS4A02G181600/TraesCS4A02G181900/TraesCS4B02G033600/TraesCS4B02G378200/TraesCS5A02G543700/TraesCS5A02G544100/TraesCS5A02G544189/TraesCS5A02G544200/TraesCS5A02G544500
TW-2	GO:0031347	regulation of defense response	6/183	230/59197	8.73e-05	0.00125	6	biological_process	TraesCS4A02G007800/TraesCS5B02G211000/TraesCS7A02G201200/TraesCS7A02G201300/TraesCS7B02G107800/TraesCS7B02G107900
TW-2	GO:0010087	phloem or xylem histogenesis	5/183	148/59197	0.000103	0.00138	5	biological_process	TraesCS1A02G370600/TraesCS1A02G370700/TraesCS1B02G389700/TraesCS1B02G389800/TraesCS5B02G236900
TW-2	GO:0006826	iron ion transport	5/183	159/59197	0.000145	0.00182	5	biological_process	TraesCS3A02G452400/TraesCS3A02G452500/TraesCS3A02G452600/TraesCS3B02G489700/TraesCS3B02G489800
TW-2	GO:0004322	ferroxidase activity	5/216	132/62343	0.000103	0.00208	5	molecular_function	TraesCS3A02G452400/TraesCS3A02G452500/TraesCS3A02G452600/TraesCS3B02G489700/TraesCS3B02G489800
TW-2	GO:0016165	linoleate 13S-lipoxygenase activity	3/216	29/62343	0.00014	0.0022	3	molecular_function	TraesCS2B02G333600/TraesCS5A02G378900/TraesCS5A02G379000
TW-2	GO:0050162	oxalate oxidase activity	3/216	29/62343	0.00014	0.0022	3	molecular_function	TraesCS4A02G181600/TraesCS4A02G181900/TraesCS4B02G033600
TW-2	GO:0019438	aromatic compound biosynthetic process	5/183	169/59197	0.000192	0.00227	5	biological_process	TraesCS2B02G606500/TraesCS6B02G428900/TraesCS6B02G429100/TraesCS6B02G429200/TraesCS7A02G084800
TW-2	GO:0016672	oxidoreductase activity, acting on a sulfur group of donors, quinone or similar compound as acceptor	2/216	6/62343	0.000178	0.00228	2	molecular_function	TraesCS6A02G059600/TraesCS6B02G080000
TW-2	GO:0016830	carbon-carbon lyase activity	2/216	6/62343	0.000178	0.00228	2	molecular_function	TraesCS4A02G290400/TraesCS4B02G023800
TW-2	GO:0034440	lipid oxidation	3/183	38/59197	0.000226	0.00253	3	biological_process	TraesCS2B02G333600/TraesCS5A02G378900/TraesCS5A02G379000
TW-2	GO:0097237	cellular response to toxic substance	2/183	9/59197	0.000337	0.00357	2	biological_process	TraesCS4A02G234100/TraesCS4B02G081200
TW-2	GO:0055072	iron ion homeostasis	5/183	198/59197	0.000398	0.004	5	biological_process	TraesCS3A02G452400/TraesCS3A02G452500/TraesCS3A02G452600/TraesCS3B02G489700/TraesCS3B02G489800
TW-2	GO:1902074	response to salt	4/183	112/59197	0.000423	0.00405	4	biological_process	TraesCS1A02G167100/TraesCS1B02G183500/TraesCS5A02G477900/TraesCS5B02G491200
TW-2	GO:0015121	phosphoenolpyruvate:phosphate antiporter activity	2/216	9/62343	0.000423	0.00497	2	molecular_function	TraesCS3A02G130300/TraesCS3B02G149400
TW-2	GO:0008171	O-methyltransferase activity	5/216	191/62343	0.000568	0.00616	5	molecular_function	TraesCS2B02G606500/TraesCS6B02G428900/TraesCS6B02G429100/TraesCS6B02G429200/TraesCS7A02G084800
TW-2	GO:0019344	cysteine biosynthetic process	2/183	13/59197	0.000725	0.00634	2	biological_process	TraesCS2A02G225200/TraesCS2B02G275100
TW-2	GO:1903602	thermospermine catabolic process	2/183	13/59197	0.000725	0.00634	2	biological_process	TraesCS2A02G548200/TraesCS2B02G579100
TW-2	GO:0006090	pyruvate metabolic process	2/183	14/59197	0.000844	0.00707	2	biological_process	TraesCS1A02G122500/TraesCS1A02G253400
TW-2	GO:0015714	phosphoenolpyruvate transport	2/183	15/59197	0.000972	0.00751	2	biological_process	TraesCS3A02G130300/TraesCS3B02G149400
TW-2	GO:0035436	triose phosphate transmembrane transport	2/183	15/59197	0.000972	0.00751	2	biological_process	TraesCS3A02G130300/TraesCS3B02G149400
TW-2	GO:0071917	triose-phosphate transmembrane transporter activity	2/216	12/62343	0.000771	0.00776	2	molecular_function	TraesCS3A02G130300/TraesCS3B02G149400
TW-2	GO:0052894	norspermine:oxygen oxidoreductase activity	2/216	13/62343	0.000909	0.00801	2	molecular_function	TraesCS2A02G548200/TraesCS2B02G579100
TW-2	GO:0052901	spermine:oxygen oxidoreductase (spermidine-forming) activity	2/216	13/62343	0.000909	0.00801	2	molecular_function	TraesCS2A02G548200/TraesCS2B02G579100
TW-2	GO:0035098	ESC/E(Z) complex	2/208	12/63964	0.00068	0.00918	2	cellular_component	TraesCS3A02G209100/TraesCS3B02G239400
TW-2	GO:0035102	PRC1 complex	2/208	12/63964	0.00068	0.00918	2	cellular_component	TraesCS3A02G209100/TraesCS3B02G239400
TW-2	GO:0003955	NAD(P)H dehydrogenase (quinone) activity	3/216	59/62343	0.00116	0.00959	3	molecular_function	TraesCS3A02G490500/TraesCS3A02G490700/TraesCS3B02G551600
TW-2	GO:0008234	cysteine-type peptidase activity	5/216	229/62343	0.00128	0.01	5	molecular_function	TraesCS3A02G413000/TraesCS3A02G413200/TraesCS3B02G447500/TraesCS4A02G238600/TraesCS4B02G076200
TW-2	GO:0031408	oxylipin biosynthetic process	4/183	155/59197	0.00142	0.0106	4	biological_process	TraesCS2B02G333600/TraesCS5A02G378900/TraesCS5A02G379000/TraesCS6B02G353200
TW-2	GO:0010731	protein glutathionylation	2/183	19/59197	0.00157	0.0113	2	biological_process	TraesCS4A02G104300/TraesCS4B02G199700
TW-2	GO:0004518	nuclease activity	3/216	77/62343	0.00248	0.0167	3	molecular_function	TraesCS1B02G141100/TraesCS3A02G209100/TraesCS3B02G239400
TW-2	GO:0006598	polyamine catabolic process	2/183	24/59197	0.00251	0.0168	2	biological_process	TraesCS2A02G548200/TraesCS2B02G579100
TW-2	GO:0046208	spermine catabolic process	2/183	24/59197	0.00251	0.0168	2	biological_process	TraesCS2A02G548200/TraesCS2B02G579100
TW-2	GO:0120091	jasmonic acid hydrolase	2/216	22/62343	0.00264	0.0169	2	molecular_function	TraesCS4A02G234100/TraesCS4B02G081200
TW-2	GO:0010181	FMN binding	4/216	169/62343	0.00294	0.0173	4	molecular_function	TraesCS3A02G490500/TraesCS3A02G490700/TraesCS3B02G551600/TraesCS6B02G353200
TW-2	GO:0050736	O-malonyltransferase activity	2/216	24/62343	0.00314	0.0177	2	molecular_function	TraesCS4A02G259300/TraesCS7A02G333400
TW-2	GO:0005987	sucrose catabolic process	2/183	27/59197	0.00317	0.0199	2	biological_process	TraesCS5A02G238100/TraesCS5B02G236600
TW-2	GO:0009229	thiamine diphosphate biosynthetic process	2/183	27/59197	0.00317	0.0199	2	biological_process	TraesCS4A02G290400/TraesCS4B02G023800
TW-2	GO:0009737	response to abscisic acid	10/183	1169/59197	0.00367	0.0223	10	biological_process	TraesCS1A02G167100/TraesCS1A02G367200/TraesCS1B02G036900/TraesCS1B02G183500/TraesCS1B02G385200/TraesCS2A02G427700/TraesCS2B02G448100/TraesCS3A02G255700/TraesCS5A02G425600/TraesCS7A02G267000
TW-2	GO:0005615	extracellular space	8/208	720/63964	0.00264	0.0237	8	cellular_component	TraesCS3B02G155900/TraesCS4B02G390100/TraesCS5A02G439900/TraesCS5B02G442900/TraesCS5B02G443100/TraesCS5B02G443300/TraesCS5B02G443400/TraesCS6B02G347300
TW-2	GO:0010224	response to UV-B	4/183	207/59197	0.00403	0.0238	4	biological_process	TraesCS4B02G390100/TraesCS5A02G477900/TraesCS5A02G478400/TraesCS5B02G491200
TW-2	GO:0004709	MAP kinase kinase kinase activity	3/216	98/62343	0.0049	0.0256	3	molecular_function	TraesCS1A02G367200/TraesCS1B02G385200/TraesCS3A02G255700
TW-2	GO:0009228	thiamine biosynthetic process	2/183	33/59197	0.00471	0.0271	2	biological_process	TraesCS4A02G290400/TraesCS4B02G023800
TW-2	GO:0031936	negative regulation of chromatin silencing	2/183	34/59197	0.005	0.0279	2	biological_process	TraesCS3A02G209100/TraesCS3B02G239400
TW-2	GO:0010116	positive regulation of abscisic acid biosynthetic process	2/183	35/59197	0.00529	0.0287	2	biological_process	TraesCS1A02G167100/TraesCS1B02G183500
TW-2	GO:1905421	regulation of plant organ morphogenesis	2/183	36/59197	0.00559	0.0296	2	biological_process	TraesCS6A02G258800/TraesCS6A02G259200
TW-2	GO:0005983	starch catabolic process	2/183	38/59197	0.00621	0.032	2	biological_process	TraesCS5A02G238100/TraesCS5B02G236600
TW-2	GO:0004556	alpha-amylase activity	2/216	36/62343	0.00697	0.0339	2	molecular_function	TraesCS5A02G238100/TraesCS5B02G236600
TW-2	GO:0103025	alpha-amylase activity (releasing maltohexaose)	2/216	36/62343	0.00697	0.0339	2	molecular_function	TraesCS5A02G238100/TraesCS5B02G236600
TW-2	GO:0046470	phosphatidylcholine metabolic process	2/183	40/59197	0.00686	0.0345	2	biological_process	TraesCS7B02G468200/TraesCS7B02G468300
TW-2	GO:0000289	nuclear-transcribed mRNA poly(A) tail shortening	2/183	43/59197	0.0079	0.038	2	biological_process	TraesCS2A02G583000/TraesCS2B02G603600
TW-2	GO:0051707	response to other organism	3/183	132/59197	0.00813	0.038	3	biological_process	TraesCS2A02G583400/TraesCS5A02G378900/TraesCS5A02G379000
TW-2	GO:0031098	stress-activated protein kinase signaling cascade	3/183	139/59197	0.00936	0.041	3	biological_process	TraesCS1A02G367200/TraesCS1B02G385200/TraesCS3A02G255700
TW-2	GO:0023014	signal transduction by protein phosphorylation	3/183	142/59197	0.00992	0.0424	3	biological_process	TraesCS1A02G367200/TraesCS1B02G385200/TraesCS3A02G255700
TW-2	GO:0016836	hydro-lyase activity	2/216	42/62343	0.00939	0.0441	2	molecular_function	TraesCS7A02G537600/TraesCS7B02G455900
TW-2	GO:0007346	regulation of mitotic cell cycle	4/183	275/59197	0.0108	0.0451	4	biological_process	TraesCS1A02G367200/TraesCS1B02G119600/TraesCS1B02G385200/TraesCS3A02G255700
TW-2	GO:0006970	response to osmotic stress	8/183	977/59197	0.0115	0.0462	8	biological_process	TraesCS1A02G167100/TraesCS1A02G367200/TraesCS1B02G183500/TraesCS1B02G385200/TraesCS3A02G190200/TraesCS3A02G255700/TraesCS5A02G477900/TraesCS5B02G491200
TW-2	GO:0009864	induced systemic resistance, jasmonic acid mediated signaling pathway	2/183	53/59197	0.0118	0.0465	2	biological_process	TraesCS2A02G427700/TraesCS2B02G448100
TW-2	GO:0051536	iron-sulfur cluster binding	2/216	44/62343	0.0103	0.0467	2	molecular_function	TraesCS4A02G290400/TraesCS4B02G023800
TW-2	GO:1901371	regulation of leaf morphogenesis	2/183	55/59197	0.0127	0.049	2	biological_process	TraesCS6A02G258800/TraesCS6A02G259200
TW-2	GO:0015297	antiporter activity	5/216	384/62343	0.0112	0.0495	5	molecular_function	TraesCS1A02G032900/TraesCS3A02G130300/TraesCS3B02G149400/TraesCS5B02G371100/TraesCS7A02G130300
DW-2	GO:0006749	glutathione metabolic process	21/305	324/59197	5.87e-17	1.58e-14	21	biological_process	TraesCS1D02G094700/TraesCS1D02G095000/TraesCS1D02G189600/TraesCS1D02G189700/TraesCS1D02G190000/TraesCS1D02G190100/TraesCS1D02G190200/TraesCS1D02G191100/TraesCS2D02G044100/TraesCS2D02G589300/TraesCS2D02G589600/TraesCS3D02G133100/TraesCS3D02G429700/TraesCS3D02G430200/TraesCS3D02G483000/TraesCS3D02G486100/TraesCS3D02G486800/TraesCS5D02G030000/TraesCS5D02G440700/TraesCS7D02G030800/TraesCS7D02G044500
DW-2	GO:0004364	glutathione transferase activity	21/370	345/62343	3.58e-15	7.62e-13	21	molecular_function	TraesCS1D02G094700/TraesCS1D02G095000/TraesCS1D02G189600/TraesCS1D02G189700/TraesCS1D02G190000/TraesCS1D02G190100/TraesCS1D02G190200/TraesCS1D02G191100/TraesCS2D02G044100/TraesCS2D02G589300/TraesCS2D02G589600/TraesCS3D02G133100/TraesCS3D02G429700/TraesCS3D02G430200/TraesCS3D02G483000/TraesCS3D02G486100/TraesCS3D02G486800/TraesCS5D02G030000/TraesCS5D02G440700/TraesCS7D02G030800/TraesCS7D02G044500
DW-2	GO:0042973	glucan endo-1,3-beta-D-glucosidase activity	13/370	235/62343	2.15e-09	2.22e-07	13	molecular_function	TraesCS1D02G430700/TraesCS1D02G431200/TraesCS1D02G431300/TraesCS2D02G221800/TraesCS3D02G475000/TraesCS3D02G475100/TraesCS3D02G475200/TraesCS3D02G476500/TraesCS3D02G476600/TraesCS3D02G477300/TraesCS3D02G478000/TraesCS3D02G478200/TraesCS3D02G478300
DW-2	GO:0008061	chitin binding	10/370	120/62343	3.12e-09	2.22e-07	10	molecular_function	TraesCS1D02G328700/TraesCS1D02G328900/TraesCS2D02G348800/TraesCS2D02G348900/TraesCS2D02G349000/TraesCS2D02G349400/TraesCS3D02G260300/TraesCS3D02G260500/TraesCS6D02G403200/TraesCS7D02G351300
DW-2	GO:0006032	chitin catabolic process	11/305	188/59197	4.88e-09	6.58e-07	11	biological_process	TraesCS1D02G207000/TraesCS1D02G207100/TraesCS2D02G348800/TraesCS2D02G348900/TraesCS2D02G349000/TraesCS2D02G349400/TraesCS3D02G260300/TraesCS3D02G260500/TraesCS3D02G461400/TraesCS3D02G467200/TraesCS7D02G351300
DW-2	GO:0050162	oxalate oxidase activity	6/370	29/62343	1.78e-08	9.46e-07	6	molecular_function	TraesCS4D02G030800/TraesCS4D02G031600/TraesCS4D02G031700/TraesCS4D02G031900/TraesCS4D02G032000/TraesCS4D02G032100
DW-2	GO:0000272	polysaccharide catabolic process	11/305	214/59197	1.87e-08	1.5e-06	11	biological_process	TraesCS1D02G207000/TraesCS1D02G207100/TraesCS2D02G348800/TraesCS2D02G348900/TraesCS2D02G349000/TraesCS2D02G349400/TraesCS3D02G260300/TraesCS3D02G260500/TraesCS3D02G461400/TraesCS3D02G467200/TraesCS7D02G351300
DW-2	GO:0016998	cell wall macromolecule catabolic process	8/305	89/59197	2.23e-08	1.5e-06	8	biological_process	TraesCS1D02G207000/TraesCS1D02G207100/TraesCS2D02G348800/TraesCS2D02G348900/TraesCS2D02G349000/TraesCS2D02G349400/TraesCS3D02G260300/TraesCS3D02G260500
DW-2	GO:0004601	peroxidase activity	20/370	782/62343	6.89e-08	2.94e-06	20	molecular_function	TraesCS1D02G080600/TraesCS1D02G096200/TraesCS1D02G096300/TraesCS2D02G107600/TraesCS2D02G107800/TraesCS2D02G108500/TraesCS2D02G509700/TraesCS2D02G511200/TraesCS2D02G583700/TraesCS2D02G584700/TraesCS2D02G589300/TraesCS2D02G589600/TraesCS3D02G305400/TraesCS3D02G518200/TraesCS4D02G116600/TraesCS4D02G116700/TraesCS4D02G117100/TraesCS4D02G233900/TraesCS5D02G410500/TraesCS7D02G461500
DW-2	GO:0042744	hydrogen peroxide catabolic process	18/305	730/59197	6.48e-08	3.31e-06	18	biological_process	TraesCS1D02G080600/TraesCS1D02G096200/TraesCS1D02G096300/TraesCS2D02G107600/TraesCS2D02G107800/TraesCS2D02G108500/TraesCS2D02G509700/TraesCS2D02G511200/TraesCS2D02G583700/TraesCS2D02G584700/TraesCS3D02G305400/TraesCS3D02G518200/TraesCS4D02G116600/TraesCS4D02G116700/TraesCS4D02G117100/TraesCS4D02G233900/TraesCS5D02G410500/TraesCS7D02G461500
DW-2	GO:0009607	response to biotic stimulus	10/305	192/59197	7.36e-08	3.31e-06	10	biological_process	TraesCS2D02G081400/TraesCS5D02G102700/TraesCS5D02G446800/TraesCS5D02G446900/TraesCS6D02G007400/TraesCS6D02G329200/TraesCS7D02G161200/TraesCS7D02G201300/TraesCS7D02G201400/TraesCS7D02G551400
DW-2	GO:0006979	response to oxidative stress	21/305	1031/59197	1.29e-07	4.96e-06	21	biological_process	TraesCS1D02G080600/TraesCS1D02G096200/TraesCS1D02G096300/TraesCS2D02G107600/TraesCS2D02G107800/TraesCS2D02G108500/TraesCS2D02G509700/TraesCS2D02G511200/TraesCS2D02G583700/TraesCS2D02G584700/TraesCS2D02G589300/TraesCS2D02G589600/TraesCS3D02G305400/TraesCS3D02G518200/TraesCS4D02G116600/TraesCS4D02G116700/TraesCS4D02G117100/TraesCS4D02G233900/TraesCS5D02G410500/TraesCS7D02G161800/TraesCS7D02G461500
DW-2	GO:0004568	chitinase activity	9/370	154/62343	4.12e-07	1.38e-05	9	molecular_function	TraesCS1D02G207000/TraesCS1D02G207100/TraesCS2D02G348800/TraesCS2D02G348900/TraesCS2D02G349000/TraesCS2D02G349400/TraesCS3D02G260300/TraesCS3D02G260500/TraesCS7D02G351300
DW-2	GO:0043295	glutathione binding	8/370	114/62343	4.54e-07	1.38e-05	8	molecular_function	TraesCS1D02G094700/TraesCS1D02G095000/TraesCS2D02G044100/TraesCS2D02G589300/TraesCS2D02G589600/TraesCS3D02G133100/TraesCS5D02G030000/TraesCS5D02G440700
DW-2	GO:0006076	(1->3)-beta-D-glucan catabolic process	4/305	20/59197	3.14e-06	0.000106	4	biological_process	TraesCS3D02G477300/TraesCS3D02G478000/TraesCS3D02G478200/TraesCS3D02G478300
DW-2	GO:0010200	response to chitin	12/305	557/59197	3.87e-05	0.00116	12	biological_process	TraesCS1D02G376600/TraesCS2D02G414300/TraesCS2D02G425700/TraesCS3D02G210600/TraesCS5D02G190700/TraesCS5D02G190800/TraesCS5D02G232800/TraesCS5D02G490900/TraesCS5D02G491700/TraesCS6D02G240000/TraesCS6D02G292200/TraesCS7D02G178000
DW-2	GO:0009813	flavonoid biosynthetic process	9/305	327/59197	5.75e-05	0.00155	9	biological_process	TraesCS2D02G392800/TraesCS2D02G481600/TraesCS2D02G568300/TraesCS4D02G079900/TraesCS4D02G195700/TraesCS5D02G488700/TraesCS5D02G488800/TraesCS5D02G488900/TraesCS7D02G152300
DW-2	GO:0030145	manganese ion binding	10/370	358/62343	6.52e-05	0.00174	10	molecular_function	TraesCS2D02G460200/TraesCS3D02G011100/TraesCS4D02G030800/TraesCS4D02G031600/TraesCS4D02G031700/TraesCS4D02G031900/TraesCS4D02G032000/TraesCS4D02G032100/TraesCS5D02G054300/TraesCS5D02G464000
DW-2	GO:0031640	killing of cells of other organism	6/305	146/59197	0.000118	0.0029	6	biological_process	TraesCS1D02G355100/TraesCS3D02G260300/TraesCS3D02G260500/TraesCS3D02G524700/TraesCS4D02G015600/TraesCS4D02G015800
DW-2	GO:0016705	oxidoreductase activity, acting on paired donors, with incorporation or reduction of molecular oxygen	15/370	813/62343	0.000128	0.00303	15	molecular_function	TraesCS1D02G239600/TraesCS1D02G403100/TraesCS2D02G157800/TraesCS2D02G261100/TraesCS2D02G398100/TraesCS2D02G491000/TraesCS4D02G309900/TraesCS5D02G012000/TraesCS5D02G012100/TraesCS5D02G012300/TraesCS5D02G391000/TraesCS5D02G462500/TraesCS6D02G363100/TraesCS7D02G393100/TraesCS7D02G480300
DW-2	GO:0009407	toxin catabolic process	4/305	55/59197	0.000192	0.00431	4	biological_process	TraesCS1D02G189600/TraesCS2D02G589300/TraesCS2D02G589600/TraesCS3D02G483000
DW-2	GO:0009695	jasmonic acid biosynthetic process	4/305	70/59197	0.000485	0.0101	4	biological_process	TraesCS1D02G013000/TraesCS1D02G013600/TraesCS1D02G013700/TraesCS7D02G175900
DW-2	GO:0010181	FMN binding	6/370	169/62343	0.000551	0.0102	6	molecular_function	TraesCS1D02G013000/TraesCS1D02G013600/TraesCS1D02G013700/TraesCS3D02G104400/TraesCS6D02G302300/TraesCS7D02G175900
DW-2	GO:0045735	nutrient reservoir activity	10/370	470/62343	0.000572	0.0102	10	molecular_function	TraesCS2D02G460200/TraesCS3D02G011100/TraesCS4D02G030800/TraesCS4D02G031600/TraesCS4D02G031700/TraesCS4D02G031900/TraesCS4D02G032000/TraesCS4D02G032100/TraesCS5D02G054300/TraesCS5D02G464000
DW-2	GO:0005975	carbohydrate metabolic process	15/305	1094/59197	0.000639	0.0123	15	biological_process	TraesCS1D02G274000/TraesCS1D02G430700/TraesCS1D02G431200/TraesCS1D02G431300/TraesCS2D02G221800/TraesCS2D02G565000/TraesCS3D02G475000/TraesCS3D02G475100/TraesCS3D02G475200/TraesCS3D02G476500/TraesCS3D02G476600/TraesCS5D02G302700/TraesCS7D02G163100/TraesCS7D02G380400/TraesCS7D02G380500
DW-2	GO:0051841	positive regulation by host of cytolysis of symbiont cells	2/305	9/59197	0.00093	0.0167	2	biological_process	TraesCS4D02G015600/TraesCS4D02G015800
DW-2	GO:0046470	phosphatidylcholine metabolic process	3/305	40/59197	0.00116	0.0196	3	biological_process	TraesCS1D02G035800/TraesCS7D02G531200/TraesCS7D02G531300
DW-2	GO:0019825	oxygen binding	2/370	9/62343	0.00123	0.0202	2	molecular_function	TraesCS4D02G238600/TraesCS7D02G354100
DW-2	GO:0009809	lignin biosynthetic process	7/305	321/59197	0.00149	0.0223	7	biological_process	TraesCS1D02G019400/TraesCS2D02G478200/TraesCS2D02G568300/TraesCS5D02G276200/TraesCS5D02G488800/TraesCS5D02G488900/TraesCS7D02G150600
DW-2	GO:0019438	aromatic compound biosynthetic process	5/305	169/59197	0.00191	0.0272	5	biological_process	TraesCS2D02G568300/TraesCS5D02G488300/TraesCS5D02G488400/TraesCS5D02G488800/TraesCS5D02G488900
DW-2	GO:0010438	cellular response to sulfur starvation	2/305	14/59197	0.00231	0.0312	2	biological_process	TraesCS1D02G325300/TraesCS4D02G280400
DW-2	GO:0005740	mitochondrial envelope	3/324	37/63964	0.000881	0.0343	3	cellular_component	TraesCS1D02G439200/TraesCS1D02G439300/TraesCS1D02G439400
DW-2	GO:0008194	UDP-glycosyltransferase activity	11/370	681/62343	0.00279	0.0397	11	molecular_function	TraesCS2D02G029800/TraesCS2D02G478200/TraesCS3D02G126200/TraesCS3D02G126300/TraesCS3D02G326200/TraesCS5D02G404200/TraesCS5D02G441500/TraesCS7D02G180700/TraesCS7D02G217800/TraesCS7D02G439400/TraesCS7D02G551800
DW-2	GO:0004630	phospholipase D activity	3/370	52/62343	0.00369	0.0463	3	molecular_function	TraesCS1D02G035800/TraesCS7D02G531200/TraesCS7D02G531300
DW-2	GO:0070290	N-acylphosphatidylethanolamine-specific phospholipase D activity	3/370	52/62343	0.00369	0.0463	3	molecular_function	TraesCS1D02G035800/TraesCS7D02G531200/TraesCS7D02G531300
DW-2	GO:0090501	RNA phosphodiester bond hydrolysis	2/305	18/59197	0.00383	0.0493	2	biological_process	TraesCS4D02G015600/TraesCS4D02G015800

## Sheet: Table S5
Table S5. GO terms enriched by down-regulated DEGs of 2 SHWs and their tetraploid and diploid parents.
Number of materials	GO term	Description	Ratio in foreground list	Ratio in background list	P-value	FDR	Number in foreground list	Group	GeneID
SHW-1	GO:0009408	response to heat	25/134	513/59197	5.78e-26	9.3e-24	25	biological_process	TraesCS3D02G046700/TraesCS4A02G066100/TraesCS4A02G092100/TraesCS4A02G092900/TraesCS4B02G211700/TraesCS4B02G212300/TraesCS4B02G382700/TraesCS4D02G212300/TraesCS4D02G357900/TraesCS6B02G210600/TraesCS6B02G374100/TraesCS6D02G322300/TraesCS7A02G159500/TraesCS7A02G369500/TraesCS7B02G083000/TraesCS7B02G083500/TraesCS7B02G259000/TraesCS7B02G327400/TraesCS7B02G388700/TraesCS7D02G160400/TraesCS7D02G179200/…
SHW-1	GO:0009877	nodulation	13/134	119/59197	1.44e-18	1.16e-16	13	biological_process	TraesCS4A02G392300/TraesCS4A02G392500/TraesCS4A02G392600/TraesCS7A02G091800/TraesCS7A02G091900/TraesCS7A02G092700/TraesCS7A02G092800/TraesCS7A02G092900/TraesCS7A02G093100/TraesCS7D02G087600/TraesCS7D02G087800/TraesCS7D02G088100/TraesCS7D02G088200
SHW-1	GO:0050306	sucrose 1F-fructosyltransferase activity	10/133	41/62343	1.47e-18	1.45e-16	10	molecular_function	TraesCS6A02G023100/TraesCS6A02G023200/TraesCS6A02G023300/TraesCS6B02G031300/TraesCS6B02G031600/TraesCS6B02G031700/TraesCS6D02G026300/TraesCS6D02G026400/TraesCS6D02G026500/TraesCS6D02G026600
SHW-1	GO:0004575	sucrose alpha-glucosidase activity	10/133	65/62343	2.24e-16	1.11e-14	10	molecular_function	TraesCS6A02G023100/TraesCS6A02G023200/TraesCS6A02G023300/TraesCS6B02G031300/TraesCS6B02G031600/TraesCS6B02G031700/TraesCS6D02G026300/TraesCS6D02G026400/TraesCS6D02G026500/TraesCS6D02G026600
SHW-1	GO:0006457	protein folding	13/134	436/59197	2.77e-11	1.49e-09	13	biological_process	TraesCS3D02G046700/TraesCS4A02G092100/TraesCS4A02G092900/TraesCS4B02G211700/TraesCS4B02G212300/TraesCS4B02G382700/TraesCS4D02G212300/TraesCS4D02G357900/TraesCS6B02G374100/TraesCS6D02G322300/TraesCS7A02G159500/TraesCS7B02G388700/TraesCS7D02G160400
SHW-1	GO:0045471	response to ethanol	5/134	15/59197	1.63e-10	6.54e-09	5	biological_process	TraesCS4A02G092100/TraesCS4A02G092900/TraesCS4B02G211700/TraesCS4B02G212300/TraesCS4D02G212300
SHW-1	GO:0051259	protein complex oligomerization	8/134	116/59197	2.89e-10	9.29e-09	8	biological_process	TraesCS3D02G046700/TraesCS4A02G092100/TraesCS4A02G092900/TraesCS4B02G211700/TraesCS4B02G212300/TraesCS4D02G212300/TraesCS6B02G374100/TraesCS6D02G322300
SHW-1	GO:0046688	response to copper ion	5/134	22/59197	1.41e-09	3.78e-08	5	biological_process	TraesCS4A02G092100/TraesCS4A02G092900/TraesCS4B02G211700/TraesCS4B02G212300/TraesCS4D02G212300
SHW-1	GO:0051082	unfolded protein binding	11/133	415/62343	1.82e-09	6e-08	11	molecular_function	TraesCS3D02G046700/TraesCS4A02G066100/TraesCS4A02G092100/TraesCS4A02G092900/TraesCS4B02G211700/TraesCS4B02G212300/TraesCS4D02G212300/TraesCS6B02G374100/TraesCS6D02G322300/TraesCS7A02G159500/TraesCS7D02G160400
SHW-1	GO:0009415	response to water	5/134	31/59197	8.93e-09	2.05e-07	5	biological_process	TraesCS5A02G369900/TraesCS5B02G372100/TraesCS5D02G379200/TraesCS6B02G383800/TraesCS6D02G333600
SHW-1	GO:0019941	modification-dependent protein catabolic process	7/134	117/59197	1.05e-08	2.11e-07	7	biological_process	TraesCS2A02G458600/TraesCS2A02G458800/TraesCS2B02G480500/TraesCS2B02G480600/TraesCS3D02G510300/TraesCS5A02G196400/TraesCS5B02G187200
SHW-1	GO:0046685	response to arsenic-containing substance	5/134	36/59197	1.96e-08	3.51e-07	5	biological_process	TraesCS4A02G092100/TraesCS4A02G092900/TraesCS4B02G211700/TraesCS4B02G212300/TraesCS4D02G212300
SHW-1	GO:0000302	response to reactive oxygen species	8/134	208/59197	2.89e-08	4.66e-07	8	biological_process	TraesCS3D02G046700/TraesCS4A02G092100/TraesCS4A02G092900/TraesCS4B02G211700/TraesCS4B02G212300/TraesCS4D02G212300/TraesCS6B02G374100/TraesCS6D02G322300
SHW-1	GO:0031386	protein tag	7/133	135/62343	1.89e-08	4.68e-07	7	molecular_function	TraesCS2A02G458600/TraesCS2A02G458800/TraesCS2B02G480500/TraesCS2B02G480600/TraesCS3D02G510300/TraesCS5A02G196400/TraesCS5B02G187200
SHW-1	GO:0015250	water channel activity	5/133	90/62343	1.56e-06	3.07e-05	5	molecular_function	TraesCS2A02G379900/TraesCS2D02G376100/TraesCS3B02G608500/TraesCS3D02G540900/TraesCS6A02G405700
SHW-1	GO:0031625	ubiquitin protein ligase binding	8/133	382/62343	1.86e-06	3.07e-05	8	molecular_function	TraesCS2A02G458600/TraesCS2A02G458800/TraesCS2B02G480500/TraesCS2B02G480600/TraesCS3D02G510300/TraesCS4B02G208900/TraesCS5A02G196400/TraesCS5B02G187200
SHW-1	GO:0009924	octadecanal decarbonylase activity	4/133	50/62343	4.22e-06	5.23e-05	4	molecular_function	TraesCS1D02G147900/TraesCS4A02G218400/TraesCS4B02G097200/TraesCS4D02G093600
SHW-1	GO:1990465	aldehyde oxygenase (deformylating) activity	4/133	50/62343	4.22e-06	5.23e-05	4	molecular_function	TraesCS1D02G147900/TraesCS4A02G218400/TraesCS4B02G097200/TraesCS4D02G093600
SHW-1	GO:0000254	C-4 methylsterol oxidase activity	3/133	18/62343	7.57e-06	8.32e-05	3	molecular_function	TraesCS4A02G218400/TraesCS4B02G097200/TraesCS4D02G093600
SHW-1	GO:0010508	positive regulation of autophagy	3/134	17/59197	7.53e-06	9.33e-05	3	biological_process	TraesCS4B02G382700/TraesCS4D02G357900/TraesCS7B02G388700
SHW-1	GO:0030042	actin filament depolymerization	3/134	28/59197	3.56e-05	0.00041	3	biological_process	TraesCS5A02G478800/TraesCS5B02G491800/TraesCS5D02G492300
SHW-1	GO:0043621	protein self-association	9/133	842/62343	8.8e-05	0.000848	9	molecular_function	TraesCS3D02G046700/TraesCS4A02G092100/TraesCS4A02G092900/TraesCS4B02G211700/TraesCS4B02G212300/TraesCS4D02G212300/TraesCS6B02G374100/TraesCS6D02G322300/TraesCSU02G202100
SHW-1	GO:0043394	proteoglycan binding	2/133	7/62343	9.42e-05	0.000848	2	molecular_function	TraesCS3B02G153400/TraesCS3D02G136100
SHW-1	GO:0034220	ion transmembrane transport	2/134	9/59197	0.000181	0.00194	2	biological_process	TraesCS4A02G119900/TraesCS5D02G050800
SHW-1	GO:0005975	carbohydrate metabolic process	10/134	1094/59197	0.000207	0.00208	10	biological_process	TraesCS6A02G023100/TraesCS6A02G023200/TraesCS6A02G023300/TraesCS6B02G031300/TraesCS6B02G031600/TraesCS6B02G031700/TraesCS6D02G026300/TraesCS6D02G026400/TraesCS6D02G026500/TraesCS6D02G026600
SHW-1	GO:0016762	xyloglucan:xyloglucosyl transferase activity	4/133	148/62343	0.0003	0.00247	4	molecular_function	TraesCS2A02G433500/TraesCS2B02G454500/TraesCS2D02G431500/TraesCS7B02G327400
SHW-1	GO:0004634	phosphopyruvate hydratase activity	2/133	17/62343	0.000602	0.00458	2	molecular_function	TraesCS7A02G075600/TraesCS7D02G071200
SHW-1	GO:0004792	thiosulfate sulfurtransferase activity	2/133	19/62343	0.000754	0.00533	2	molecular_function	TraesCS6A02G106000/TraesCS7A02G151200
SHW-1	GO:0004553	hydrolase activity, hydrolyzing O-glycosyl compounds	4/133	195/62343	0.000844	0.00557	4	molecular_function	TraesCS2A02G433500/TraesCS2B02G454500/TraesCS2D02G431500/TraesCS7B02G327400
SHW-1	GO:0006414	translational elongation	3/134	72/59197	0.000603	0.00571	3	biological_process	TraesCS1D02G026800/TraesCS7B02G290200/TraesCSU02G002600
SHW-1	GO:0008237	metallopeptidase activity	3/133	92/62343	0.00104	0.00642	3	molecular_function	TraesCS4A02G255700/TraesCS4B02G059500/TraesCS4D02G059000
SHW-1	GO:0061408	positive regulation of transcription from RNA polymerase II promoter in response to heat stress	3/134	78/59197	0.000762	0.00645	3	biological_process	TraesCS2B02G419600/TraesCS2D02G399000/TraesCS5A02G314700
SHW-1	GO:0032889	regulation of vacuole fusion, non-autophagic	2/134	19/59197	0.000848	0.00645	2	biological_process	TraesCS7A02G075600/TraesCS7D02G071200
SHW-1	GO:0043618	regulation of transcription from RNA polymerase II promoter in response to stress	3/134	81/59197	0.00085	0.00645	3	biological_process	TraesCS2B02G419600/TraesCS2D02G399000/TraesCS5A02G314700
SHW-1	GO:0009651	response to salt stress	9/134	1084/59197	0.000852	0.00645	9	biological_process	TraesCS1D02G147900/TraesCS3D02G046700/TraesCS4A02G092100/TraesCS4A02G092900/TraesCS4B02G211700/TraesCS4B02G212300/TraesCS4D02G212300/TraesCS6B02G374100/TraesCS6D02G322300
SHW-1	GO:0010411	xyloglucan metabolic process	4/134	186/59197	0.000881	0.00645	4	biological_process	TraesCS2A02G433500/TraesCS2B02G454500/TraesCS2D02G431500/TraesCS7B02G327400
SHW-1	GO:0042546	cell wall biogenesis	4/134	190/59197	0.000954	0.00668	4	biological_process	TraesCS2A02G433500/TraesCS2B02G454500/TraesCS2D02G431500/TraesCS7B02G327400
SHW-1	GO:0006914	autophagy	3/134	97/59197	0.00143	0.00922	3	biological_process	TraesCS4B02G382700/TraesCS4D02G357900/TraesCS7B02G388700
SHW-1	GO:0031072	heat shock protein binding	3/133	133/62343	0.00297	0.0163	3	molecular_function	TraesCS4A02G066100/TraesCS7A02G159500/TraesCS7D02G160400
SHW-1	GO:0051087	chaperone binding	3/133	139/62343	0.00336	0.017	3	molecular_function	TraesCS4B02G382700/TraesCS4D02G357900/TraesCS7B02G388700
SHW-1	GO:0003713	transcription coactivator activity	3/133	140/62343	0.00343	0.017	3	molecular_function	TraesCS7A02G369500/TraesCS7B02G259000/TraesCS7D02G353800
SHW-1	GO:0009527	plastid outer membrane	2/148	13/63964	0.000408	0.0187	2	cellular_component	TraesCS4A02G119900/TraesCS5D02G050800
SHW-1	GO:0000015	phosphopyruvate hydratase complex	2/148	17/63964	0.000707	0.0187	2	cellular_component	TraesCS7A02G075600/TraesCS7D02G071200
SHW-1	GO:0009817	defense response to fungus, incompatible interaction	3/134	127/59197	0.00308	0.0191	3	biological_process	TraesCS4B02G382700/TraesCS4D02G357900/TraesCS7B02G388700
SHW-1	GO:0015288	porin activity	2/133	57/62343	0.00668	0.0315	2	molecular_function	TraesCS4A02G119900/TraesCS5D02G050800
SHW-1	GO:0005840	ribosome	6/148	580/63964	0.00241	0.0318	6	cellular_component	TraesCS2A02G458600/TraesCS2A02G458800/TraesCS2B02G480500/TraesCS2B02G480600/TraesCS5A02G196400/TraesCS5B02G187200
SHW-1	GO:0015629	actin cytoskeleton	3/148	123/63964	0.003	0.0318	3	cellular_component	TraesCS5A02G478800/TraesCS5B02G491800/TraesCS5D02G492300
SHW-1	GO:0016705	oxidoreductase activity, acting on paired donors, with incorporation or reduction of molecular oxygen	6/133	813/62343	0.0082	0.0359	6	molecular_function	TraesCS2D02G364700/TraesCS3B02G582600/TraesCS3D02G024700/TraesCS3D02G521100/TraesCS3D02G521200/TraesCS6D02G273000
SHW-1	GO:0051015	actin filament binding	3/133	193/62343	0.00834	0.0359	3	molecular_function	TraesCS5A02G478800/TraesCS5B02G491800/TraesCS5D02G492300
SHW-1	GO:0046686	response to cadmium ion	5/134	508/59197	0.00616	0.0368	5	biological_process	TraesCS4A02G092100/TraesCS4A02G092900/TraesCS4B02G211700/TraesCS4B02G212300/TraesCS4D02G212300
SHW-1	GO:0008093	cytoskeletal adaptor activity	2/133	68/62343	0.00939	0.0387	2	molecular_function	TraesCS2B02G587500/TraesCS2D02G498300
SHW-2	GO:0009522	photosystem I	29/176	138/63964	2.08e-46	5.2e-45	29	cellular_component	TraesCS1A02G306600/TraesCS1A02G403300/TraesCS1B02G317500/TraesCS1B02G432700/TraesCS1B02G451100/TraesCS1D02G306200/TraesCS1D02G411300/TraesCS1D02G428200/TraesCS2A02G204800/TraesCS2B02G220100/TraesCS2D02G200700/TraesCS4A02G226900/TraesCS4B02G089500/TraesCS4D02G086400/TraesCS5A02G229300/TraesCS5A02G256900/TraesCS5A02G350600/TraesCS5B02G227900/TraesCS5B02G256400/TraesCS5B02G353200/TraesCS5D02G238300/…
SHW-2	GO:0016168	chlorophyll binding	26/181	147/62343	6.54e-39	7.98e-37	26	molecular_function	TraesCS1A02G306600/TraesCS1A02G403300/TraesCS1B02G317500/TraesCS1B02G432700/TraesCS1B02G451100/TraesCS1D02G306200/TraesCS1D02G411300/TraesCS1D02G428200/TraesCS2A02G204800/TraesCS2B02G220100/TraesCS2D02G200700/TraesCS4A02G226900/TraesCS4B02G089500/TraesCS4D02G086400/TraesCS5A02G229300/TraesCS5A02G350600/TraesCS5B02G227900/TraesCS5B02G353200/TraesCS5D02G238300/TraesCS5D02G357600/TraesCS5D02G464800/…
SHW-2	GO:0018298	protein-chromophore linkage	26/180	213/59197	5.93e-34	8.06e-32	26	biological_process	TraesCS1A02G306600/TraesCS1A02G403300/TraesCS1B02G317500/TraesCS1B02G432700/TraesCS1B02G451100/TraesCS1D02G306200/TraesCS1D02G411300/TraesCS1D02G428200/TraesCS2A02G204800/TraesCS2B02G220100/TraesCS2D02G200700/TraesCS4A02G226900/TraesCS4B02G089500/TraesCS4D02G086400/TraesCS5A02G229300/TraesCS5A02G350600/TraesCS5B02G227900/TraesCS5B02G353200/TraesCS5D02G238300/TraesCS5D02G357600/TraesCS5D02G464800/…
SHW-2	GO:0009768	photosynthesis, light harvesting in photosystem I	20/180	84/59197	1.39e-32	9.48e-31	20	biological_process	TraesCS1A02G306600/TraesCS1A02G403300/TraesCS1B02G317500/TraesCS1B02G432700/TraesCS1D02G306200/TraesCS1D02G411300/TraesCS2B02G220100/TraesCS2D02G200700/TraesCS4A02G226900/TraesCS4B02G089500/TraesCS4D02G086400/TraesCS5A02G350600/TraesCS5B02G353200/TraesCS5D02G357600/TraesCS5D02G464800/TraesCS5D02G464900/TraesCS6A02G094200/TraesCS6A02G094300/TraesCS6A02G094400/TraesCS6D02G088800
SHW-2	GO:0010287	plastoglobule	18/176	236/63964	8.28e-21	6.9e-20	18	cellular_component	TraesCS1A02G306600/TraesCS1A02G403300/TraesCS1B02G317500/TraesCS1B02G432700/TraesCS1D02G306200/TraesCS1D02G411300/TraesCS4A02G226900/TraesCS4B02G089500/TraesCS4D02G086400/TraesCS5A02G350600/TraesCS5B02G353200/TraesCS5D02G357600/TraesCS5D02G464800/TraesCS5D02G464900/TraesCS6A02G094200/TraesCS6A02G094300/TraesCS6A02G094400/TraesCS6D02G088800
SHW-2	GO:0009416	response to light stimulus	21/180	544/59197	3.99e-17	1.81e-15	21	biological_process	TraesCS1A02G306600/TraesCS1A02G403300/TraesCS1B02G317500/TraesCS1B02G432700/TraesCS1D02G306200/TraesCS1D02G411300/TraesCS2A02G348900/TraesCS2B02G220100/TraesCS2D02G200700/TraesCS4A02G226900/TraesCS4B02G089500/TraesCS4D02G086400/TraesCS5A02G350600/TraesCS5B02G353200/TraesCS5D02G357600/TraesCS5D02G464800/TraesCS5D02G464900/TraesCS6A02G094200/TraesCS6A02G094300/TraesCS6A02G094400/TraesCS6D02G088800
SHW-2	GO:0050306	sucrose 1F-fructosyltransferase activity	10/181	41/62343	3.43e-17	2.09e-15	10	molecular_function	TraesCS6A02G023100/TraesCS6A02G023200/TraesCS6A02G023300/TraesCS6B02G031300/TraesCS6B02G031600/TraesCS6B02G031700/TraesCS6D02G026400/TraesCS6D02G026500/TraesCS6D02G026600/TraesCS7D02G010000
SHW-2	GO:0004575	sucrose alpha-glucosidase activity	10/181	65/62343	5.16e-15	2.1e-13	10	molecular_function	TraesCS6A02G023100/TraesCS6A02G023200/TraesCS6A02G023300/TraesCS6B02G031300/TraesCS6B02G031600/TraesCS6B02G031700/TraesCS6D02G026400/TraesCS6D02G026500/TraesCS6D02G026600/TraesCS7D02G010000
SHW-2	GO:0009718	anthocyanin-containing compound biosynthetic process	10/180	164/59197	1.03e-10	2.8e-09	10	biological_process	TraesCS1A02G019500/TraesCS1A02G152800/TraesCS1B02G023300/TraesCS1D02G019100/TraesCS3A02G226600/TraesCS3B02G257900/TraesCS3D02G224600/TraesCS6B02G006200/TraesCS7A02G374900/TraesCS7D02G348500
SHW-2	GO:0051259	protein complex oligomerization	8/180	116/59197	3e-09	6.8e-08	8	biological_process	TraesCS3B02G049800/TraesCS3B02G049900/TraesCS3D02G045600/TraesCS3D02G046700/TraesCS4B02G212200/TraesCS4B02G212300/TraesCS4D02G212200/TraesCS4D02G212300
SHW-2	GO:0009408	response to heat	12/180	513/59197	7.04e-08	1.37e-06	12	biological_process	TraesCS3B02G049800/TraesCS3B02G049900/TraesCS3D02G045600/TraesCS3D02G046700/TraesCS4B02G212200/TraesCS4B02G212300/TraesCS4B02G243400/TraesCS4D02G212200/TraesCS4D02G212300/TraesCS6B02G210600/TraesCS7D02G179000/TraesCS7D02G179100
SHW-2	GO:0045471	response to ethanol	4/180	15/59197	1.1e-07	1.87e-06	4	biological_process	TraesCS4B02G212200/TraesCS4B02G212300/TraesCS4D02G212200/TraesCS4D02G212300
SHW-2	GO:0000302	response to reactive oxygen species	8/180	208/59197	2.83e-07	4.27e-06	8	biological_process	TraesCS3B02G049800/TraesCS3B02G049900/TraesCS3D02G045600/TraesCS3D02G046700/TraesCS4B02G212200/TraesCS4B02G212300/TraesCS4D02G212200/TraesCS4D02G212300
SHW-2	GO:0046688	response to copper ion	4/180	22/59197	5.79e-07	7.16e-06	4	biological_process	TraesCS4B02G212200/TraesCS4B02G212300/TraesCS4D02G212200/TraesCS4D02G212300
SHW-2	GO:0004146	dihydrofolate reductase activity	3/181	6/62343	4.78e-07	1.46e-05	3	molecular_function	TraesCS2A02G098200/TraesCS2B02G113900/TraesCS2D02G097600
SHW-2	GO:0047890	flavanone 4-reductase activity	3/181	7/62343	8.35e-07	2.04e-05	3	molecular_function	TraesCS3A02G226600/TraesCS3B02G257900/TraesCS3D02G224600
SHW-2	GO:0046685	response to arsenic-containing substance	4/180	36/59197	4.51e-06	5.11e-05	4	biological_process	TraesCS4B02G212200/TraesCS4B02G212300/TraesCS4D02G212200/TraesCS4D02G212300
SHW-2	GO:0047213	anthocyanidin 3-O-glucosyltransferase activity	3/181	11/62343	3.9e-06	6.15e-05	3	molecular_function	TraesCS1A02G019500/TraesCS1B02G023300/TraesCS1D02G019100
SHW-2	GO:0051082	unfolded protein binding	9/181	415/62343	4.04e-06	6.15e-05	9	molecular_function	TraesCS3B02G049800/TraesCS3B02G049900/TraesCS3D02G045600/TraesCS3D02G046700/TraesCS4B02G212200/TraesCS4B02G212300/TraesCS4B02G243400/TraesCS4D02G212200/TraesCS4D02G212300
SHW-2	GO:0005975	carbohydrate metabolic process	14/180	1094/59197	7.51e-06	7.85e-05	14	biological_process	TraesCS2A02G488900/TraesCS2B02G341300/TraesCS3B02G530600/TraesCS6A02G023100/TraesCS6A02G023200/TraesCS6A02G023300/TraesCS6A02G077000/TraesCS6B02G031300/TraesCS6B02G031600/TraesCS6B02G031700/TraesCS6D02G026400/TraesCS6D02G026500/TraesCS6D02G026600/TraesCS7D02G010000
SHW-2	GO:0009813	flavonoid biosynthetic process	8/180	327/59197	8.16e-06	7.93e-05	8	biological_process	TraesCS1D02G450100/TraesCS2A02G493500/TraesCS2A02G527700/TraesCS2B02G019200/TraesCS2B02G521500/TraesCS2D02G493400/TraesCS7B02G434200/TraesCS7D02G508000
SHW-2	GO:0070981	L-asparagine biosynthetic process	3/180	14/59197	9.82e-06	8.9e-05	3	biological_process	TraesCS4A02G109900/TraesCS5A02G153900/TraesCS5D02G159100
SHW-2	GO:0009166	nucleotide catabolic process	3/180	15/59197	1.22e-05	9.8e-05	3	biological_process	TraesCS4A02G275300/TraesCS4B02G038800/TraesCS4D02G035700
SHW-2	GO:0046655	folic acid metabolic process	3/180	15/59197	1.22e-05	9.8e-05	3	biological_process	TraesCS2A02G098200/TraesCS2B02G113900/TraesCS2D02G097600
SHW-2	GO:0008252	nucleotidase activity	3/181	15/62343	1.07e-05	0.000145	3	molecular_function	TraesCS4A02G275300/TraesCS4B02G038800/TraesCS4D02G035700
SHW-2	GO:0004066	asparagine synthase (glutamine-hydrolyzing) activity	3/181	17/62343	1.59e-05	0.000194	3	molecular_function	TraesCS4A02G109900/TraesCS5A02G153900/TraesCS5D02G159100
SHW-2	GO:0006206	pyrimidine nucleobase metabolic process	3/180	20/59197	3.03e-05	0.000229	3	biological_process	TraesCS4A02G275300/TraesCS4B02G038800/TraesCS4D02G035700
SHW-2	GO:0006457	protein folding	8/180	436/59197	6.3e-05	0.000451	8	biological_process	TraesCS3B02G049800/TraesCS3B02G049900/TraesCS3D02G045600/TraesCS3D02G046700/TraesCS4B02G212200/TraesCS4B02G212300/TraesCS4D02G212200/TraesCS4D02G212300
SHW-2	GO:0033897	ribonuclease T2 activity	3/181	24/62343	4.66e-05	0.000474	3	molecular_function	TraesCS1A02G152800/TraesCS1B02G170200/TraesCS1D02G149800
SHW-2	GO:0050736	O-malonyltransferase activity	3/181	24/62343	4.66e-05	0.000474	3	molecular_function	TraesCS2D02G447600/TraesCS4A02G314100/TraesCSU02G191600
SHW-2	GO:0045486	naringenin 3-dioxygenase activity	3/181	28/62343	7.47e-05	0.000701	3	molecular_function	TraesCS2A02G493500/TraesCS2B02G521500/TraesCS2D02G493400
SHW-2	GO:0046654	tetrahydrofolate biosynthetic process	3/180	31/59197	0.000117	0.000756	3	biological_process	TraesCS2A02G098200/TraesCS2B02G113900/TraesCS2D02G097600
SHW-2	GO:0070012	oligopeptidase activity	2/181	6/62343	0.000125	0.00101	2	molecular_function	TraesCS2A02G406900/TraesCS2D02G403800
SHW-2	GO:0016042	lipid catabolic process	10/180	846/59197	0.000292	0.0018	10	biological_process	TraesCS1A02G339400/TraesCS1B02G367500/TraesCS1B02G367600/TraesCS1B02G367800/TraesCS4A02G397000/TraesCS4B02G010200/TraesCS5A02G164200/TraesCS7A02G097100/TraesCS7B02G467100/TraesCS7D02G093200
SHW-2	GO:0010207	photosystem II assembly	3/180	47/59197	0.000406	0.0024	3	biological_process	TraesCS4A02G226900/TraesCS4B02G089500/TraesCS4D02G086400
SHW-2	GO:0042651	thylakoid membrane	3/176	56/63964	0.00051	0.00255	3	cellular_component	TraesCS4A02G226900/TraesCS4B02G089500/TraesCS4D02G086400
SHW-2	GO:0031418	L-ascorbic acid binding	5/181	204/62343	0.000343	0.00262	5	molecular_function	TraesCS2A02G493500/TraesCS2B02G521500/TraesCS2D02G493400/TraesCS5D02G241000/TraesCS6B02G006200
SHW-2	GO:0047987	hydroperoxide dehydratase activity	2/181	12/62343	0.000543	0.0039	2	molecular_function	TraesCS4B02G237500/TraesCS4D02G238700
SHW-2	GO:0006401	RNA catabolic process	3/180	59/59197	0.000793	0.00431	3	biological_process	TraesCS1A02G152800/TraesCS1B02G170200/TraesCS1D02G149800
SHW-2	GO:0080167	response to karrikin	5/180	241/59197	0.000896	0.00458	5	biological_process	TraesCS1A02G435000/TraesCS1B02G470800/TraesCS1D02G444100/TraesCS2A02G348900/TraesCS2B02G115500
SHW-2	GO:0009636	response to toxic substance	4/180	141/59197	0.000943	0.00458	4	biological_process	TraesCS2D02G447600/TraesCS4A02G314100/TraesCS6A02G350400/TraesCSU02G191600
SHW-2	GO:0070008	serine-type exopeptidase activity	2/181	17/62343	0.00111	0.00751	2	molecular_function	TraesCS2A02G406900/TraesCS2D02G403800
SHW-2	GO:0010277	chlorophyllide a oxygenase [overall] activity	2/181	19/62343	0.00139	0.00891	2	molecular_function	TraesCS7A02G137000/TraesCS7D02G137200
SHW-2	GO:0070063	RNA polymerase binding	2/181	21/62343	0.0017	0.0104	2	molecular_function	TraesCS4A02G162200/TraesCS4D02G166000
SHW-2	GO:0008970	phospholipase A1 activity	3/181	87/62343	0.00213	0.0124	3	molecular_function	TraesCS1B02G367500/TraesCS1B02G367600/TraesCS1B02G367800
SHW-2	GO:0016788	hydrolase activity, acting on ester bonds	6/181	482/62343	0.00299	0.0158	6	molecular_function	TraesCS1A02G339400/TraesCS4A02G397000/TraesCS5A02G164200/TraesCS7A02G097100/TraesCS7B02G467100/TraesCS7D02G093200
SHW-2	GO:0006730	one-carbon metabolic process	3/180	101/59197	0.0037	0.0162	3	biological_process	TraesCS2A02G098200/TraesCS2B02G113900/TraesCS2D02G097600
SHW-2	GO:0043621	protein self-association	8/181	842/62343	0.00339	0.0173	8	molecular_function	TraesCS3B02G049800/TraesCS3B02G049900/TraesCS3D02G045600/TraesCS3D02G046700/TraesCS4B02G212200/TraesCS4B02G212300/TraesCS4D02G212200/TraesCS4D02G212300
SHW-2	GO:0019904	protein domain specific binding	3/181	112/62343	0.00435	0.0212	3	molecular_function	TraesCS4A02G226900/TraesCS4B02G089500/TraesCS4D02G086400
SHW-2	GO:0006541	glutamine metabolic process	3/180	116/59197	0.00545	0.0218	3	biological_process	TraesCS4A02G109900/TraesCS5A02G153900/TraesCS5D02G159100
SHW-2	GO:0009651	response to salt stress	9/180	1084/59197	0.00623	0.0242	9	biological_process	TraesCS3B02G049800/TraesCS3B02G049900/TraesCS3D02G045600/TraesCS3D02G046700/TraesCS4B02G212200/TraesCS4B02G212300/TraesCS4D02G212200/TraesCS4D02G212300/TraesCSU02G156700
SHW-2	GO:0009649	entrainment of circadian clock	2/180	41/59197	0.00697	0.0263	2	biological_process	TraesCS4A02G162200/TraesCS4D02G166000
SHW-2	GO:0006811	ion transport	3/180	135/59197	0.00827	0.0304	3	biological_process	TraesCS2A02G204900/TraesCS2B02G232400/TraesCS2D02G211100
SHW-2	GO:0016829	lyase activity	3/181	132/62343	0.00686	0.0322	3	molecular_function	TraesCS1A02G152800/TraesCS1B02G170200/TraesCS1D02G149800
SHW-2	GO:0031408	oxylipin biosynthetic process	3/180	155/59197	0.012	0.043	3	biological_process	TraesCS4B02G237500/TraesCS4D02G238700/TraesCS6B02G160400
SHW-2	GO:0036377	arbuscular mycorrhizal association	3/180	160/59197	0.0131	0.0456	3	biological_process	TraesCS1A02G435000/TraesCS1B02G470800/TraesCS1D02G444100
SHW-2	GO:0042128	nitrate assimilation	3/180	164/59197	0.014	0.0473	3	biological_process	TraesCS1A02G031300/TraesCS1B02G038700/TraesCS1D02G032700
SHW-2	GO:0006869	lipid transport	4/180	304/59197	0.0143	0.0473	4	biological_process	TraesCS3B02G062700/TraesCS3B02G063200/TraesCS4B02G393300/TraesCS5A02G452600
SHW-2	GO:0022857	transmembrane transporter activity	6/181	632/62343	0.0107	0.0486	6	molecular_function	TraesCS1B02G286000/TraesCS1D02G276300/TraesCS2A02G204900/TraesCS2B02G232400/TraesCS2D02G211100/TraesCS6A02G350400
SHW-2	GO:0010585	glutamine secretion	1/180	5/59197	0.0151	0.0489	1	biological_process	TraesCS7A02G392400
TW-1	GO:0009522	photosystem I	30/178	138/63964	2.52e-48	9.32e-47	30	cellular_component	TraesCS1A02G306600/TraesCS1A02G403300/TraesCS1B02G317500/TraesCS1B02G388200/TraesCS1B02G432700/TraesCS1B02G451100/TraesCS2A02G204800/TraesCS2B02G220100/TraesCS4A02G226900/TraesCS4B02G089500/TraesCS5A02G229300/TraesCS5A02G256900/TraesCS5A02G322500/TraesCS5A02G350600/TraesCS5A02G454200/TraesCS5A02G454300/TraesCS5B02G227900/TraesCS5B02G256400/TraesCS5B02G322900/TraesCS5B02G353200/TraesCS5B02G463000/…
TW-1	GO:0016168	chlorophyll binding	28/171	147/62343	1.41e-43	1.8e-41	28	molecular_function	TraesCS1A02G306600/TraesCS1A02G403300/TraesCS1B02G317500/TraesCS1B02G388200/TraesCS1B02G432700/TraesCS1B02G451100/TraesCS2A02G204800/TraesCS2B02G220100/TraesCS4A02G226900/TraesCS4B02G089500/TraesCS5A02G229300/TraesCS5A02G322500/TraesCS5A02G350600/TraesCS5A02G454200/TraesCS5A02G454300/TraesCS5B02G227900/TraesCS5B02G322900/TraesCS5B02G353200/TraesCS5B02G463000/TraesCS5B02G463100/TraesCS6A02G093700/…
TW-1	GO:0009768	photosynthesis, light harvesting in photosystem I	23/168	84/59197	1.19e-39	1.82e-37	23	biological_process	TraesCS1A02G306600/TraesCS1A02G403300/TraesCS1B02G317500/TraesCS1B02G388200/TraesCS1B02G432700/TraesCS2B02G220100/TraesCS4A02G226900/TraesCS4B02G089500/TraesCS5A02G322500/TraesCS5A02G350600/TraesCS5A02G454200/TraesCS5A02G454300/TraesCS5B02G322900/TraesCS5B02G353200/TraesCS5B02G463000/TraesCS5B02G463100/TraesCS6A02G093700/TraesCS6A02G094200/TraesCS6A02G094300/TraesCS6A02G094600/TraesCS6A02G159800/…
TW-1	GO:0018298	protein-chromophore linkage	28/168	213/59197	2.36e-38	1.8e-36	28	biological_process	TraesCS1A02G306600/TraesCS1A02G403300/TraesCS1B02G317500/TraesCS1B02G388200/TraesCS1B02G432700/TraesCS1B02G451100/TraesCS2A02G204800/TraesCS2B02G220100/TraesCS4A02G226900/TraesCS4B02G089500/TraesCS5A02G229300/TraesCS5A02G322500/TraesCS5A02G350600/TraesCS5A02G454200/TraesCS5A02G454300/TraesCS5B02G227900/TraesCS5B02G322900/TraesCS5B02G353200/TraesCS5B02G463000/TraesCS5B02G463100/TraesCS6A02G093700/…
TW-1	GO:0010287	plastoglobule	22/178	236/63964	4.89e-27	6.04e-26	22	cellular_component	TraesCS1A02G306600/TraesCS1A02G403300/TraesCS1B02G317500/TraesCS1B02G388200/TraesCS1B02G432700/TraesCS4A02G226900/TraesCS4B02G089500/TraesCS5A02G322500/TraesCS5A02G350600/TraesCS5A02G454200/TraesCS5A02G454300/TraesCS5B02G322900/TraesCS5B02G353200/TraesCS5B02G463000/TraesCS5B02G463100/TraesCS6A02G093700/TraesCS6A02G094200/TraesCS6A02G094300/TraesCS6A02G094600/TraesCS6A02G159800/TraesCS6B02G122800/…
TW-1	GO:0009416	response to light stimulus	26/168	544/59197	4.25e-24	2.17e-22	26	biological_process	TraesCS1A02G306600/TraesCS1A02G403300/TraesCS1B02G053700/TraesCS1B02G317500/TraesCS1B02G388200/TraesCS1B02G432700/TraesCS2B02G220100/TraesCS4A02G226900/TraesCS4A02G303900/TraesCS4B02G089500/TraesCS4B02G325800/TraesCS5A02G322500/TraesCS5A02G350600/TraesCS5A02G454200/TraesCS5A02G454300/TraesCS5B02G322900/TraesCS5B02G353200/TraesCS5B02G463000/TraesCS5B02G463100/TraesCS6A02G093700/TraesCS6A02G094200/…
TW-1	GO:0009853	photorespiration	17/168	146/59197	1.06e-22	4.06e-21	17	biological_process	TraesCS1B02G211100/TraesCS2A02G066700/TraesCS2A02G066800/TraesCS2A02G066900/TraesCS2A02G067100/TraesCS2A02G067200/TraesCS2A02G067300/TraesCS2A02G348500/TraesCS2B02G078900/TraesCS2B02G079100/TraesCS2B02G079200/TraesCS2B02G079400/TraesCS2B02G079500/TraesCS2B02G366900/TraesCS5A02G424400/TraesCS5B02G426500/TraesCS7B02G148000
TW-1	GO:0016984	ribulose-bisphosphate carboxylase activity	11/171	35/62343	1.88e-20	1.2e-18	11	molecular_function	TraesCS2A02G066700/TraesCS2A02G066800/TraesCS2A02G066900/TraesCS2A02G067100/TraesCS2A02G067200/TraesCS2A02G067300/TraesCS2B02G078900/TraesCS2B02G079100/TraesCS2B02G079200/TraesCS2B02G079400/TraesCS2B02G079500
TW-1	GO:0019253	reductive pentose-phosphate cycle	12/168	80/59197	9.33e-18	2.86e-16	12	biological_process	TraesCS2A02G066700/TraesCS2A02G066800/TraesCS2A02G066900/TraesCS2A02G067100/TraesCS2A02G067200/TraesCS2A02G067300/TraesCS2B02G078900/TraesCS2B02G079100/TraesCS2B02G079200/TraesCS2B02G079400/TraesCS2B02G079500/TraesCS6A02G267300
TW-1	GO:0050306	sucrose 1F-fructosyltransferase activity	8/171	41/62343	2.4e-13	1.02e-11	8	molecular_function	TraesCS6A02G023100/TraesCS6A02G023200/TraesCS6A02G023300/TraesCS6B02G031300/TraesCS6B02G031500/TraesCS6B02G031600/TraesCS6B02G031700/TraesCS7A02G010200
TW-1	GO:0004575	sucrose alpha-glucosidase activity	8/171	65/62343	1.2e-11	3.84e-10	8	molecular_function	TraesCS6A02G023100/TraesCS6A02G023200/TraesCS6A02G023300/TraesCS6B02G031300/TraesCS6B02G031500/TraesCS6B02G031600/TraesCS6B02G031700/TraesCS7A02G010200
TW-1	GO:0034605	cellular response to heat	9/168	143/59197	3.7e-10	8.09e-09	9	biological_process	TraesCS1A02G340100/TraesCS1A02G375600/TraesCS1B02G352400/TraesCS1B02G396000/TraesCS2A02G401600/TraesCS2B02G419600/TraesCS5A02G314700/TraesCS5B02G315600/TraesCS7B02G149200
TW-1	GO:0045471	response to ethanol	4/168	15/59197	8.34e-08	1.59e-06	4	biological_process	TraesCS4A02G092100/TraesCS4A02G092900/TraesCS4B02G211600/TraesCS4B02G211700
TW-1	GO:0061408	positive regulation of transcription from RNA polymerase II promoter in response to heat stress	6/168	78/59197	1.04e-07	1.76e-06	6	biological_process	TraesCS1A02G375600/TraesCS1B02G396000/TraesCS2A02G401600/TraesCS2B02G419600/TraesCS5A02G314700/TraesCS5B02G315600
TW-1	GO:0042651	thylakoid membrane	5/178	56/63964	5.37e-07	3.97e-06	5	cellular_component	TraesCS4A02G226900/TraesCS4B02G089500/TraesCS5B02G228900/TraesCS7A02G414600/TraesCS7B02G314500
TW-1	GO:0046688	response to copper ion	4/168	22/59197	4.4e-07	6.12e-06	4	biological_process	TraesCS4A02G092100/TraesCS4A02G092900/TraesCS4B02G211600/TraesCS4B02G211700
TW-1	GO:0051259	protein complex oligomerization	6/168	116/59197	1.09e-06	1.4e-05	6	biological_process	TraesCS4A02G092100/TraesCS4A02G092900/TraesCS4B02G211600/TraesCS4B02G211700/TraesCS6B02G374100/TraesCS7B02G347100
TW-1	GO:0042542	response to hydrogen peroxide	7/168	214/59197	2.95e-06	3.47e-05	7	biological_process	TraesCS4A02G092100/TraesCS4A02G092900/TraesCS4B02G211600/TraesCS4B02G211700/TraesCS4B02G325800/TraesCS6B02G374100/TraesCS7B02G347100
TW-1	GO:0046685	response to arsenic-containing substance	4/168	36/59197	3.43e-06	3.75e-05	4	biological_process	TraesCS4A02G092100/TraesCS4A02G092900/TraesCS4B02G211600/TraesCS4B02G211700
TW-1	GO:0010207	photosystem II assembly	4/168	47/59197	1.01e-05	0.000104	4	biological_process	TraesCS4A02G226900/TraesCS4B02G089500/TraesCS7A02G414600/TraesCS7B02G314500
TW-1	GO:0004497	monooxygenase activity	13/171	994/62343	4.24e-06	0.000108	13	molecular_function	TraesCS2A02G066700/TraesCS2A02G066800/TraesCS2A02G066900/TraesCS2A02G067100/TraesCS2A02G067200/TraesCS2A02G067300/TraesCS2B02G078900/TraesCS2B02G079100/TraesCS2B02G079200/TraesCS2B02G079400/TraesCS2B02G079500/TraesCS2B02G593300/TraesCS4B02G237500
TW-1	GO:0005975	carbohydrate metabolic process	13/168	1094/59197	1.66e-05	0.000159	13	biological_process	TraesCS2A02G488900/TraesCS2B02G516700/TraesCS4B02G143500/TraesCS6A02G023100/TraesCS6A02G023200/TraesCS6A02G023300/TraesCS6B02G031300/TraesCS6B02G031500/TraesCS6B02G031600/TraesCS6B02G031700/TraesCS7A02G010200/TraesCS7A02G383200/TraesCS7B02G286000
TW-1	GO:0016042	lipid catabolic process	11/168	846/59197	3.37e-05	0.000272	11	biological_process	TraesCS1A02G339400/TraesCS1B02G351700/TraesCS1B02G367500/TraesCS1B02G367600/TraesCS1B02G367800/TraesCS3A02G087700/TraesCS3A02G283400/TraesCS4A02G397000/TraesCS4B02G010200/TraesCS5A02G517200/TraesCS7A02G097100
TW-1	GO:0006457	protein folding	8/168	436/59197	3.87e-05	0.000296	8	biological_process	TraesCS4A02G092100/TraesCS4A02G092900/TraesCS4B02G211600/TraesCS4B02G211700/TraesCS6B02G374100/TraesCS6B02G456600/TraesCS7B02G149200/TraesCS7B02G347100
TW-1	GO:0051082	unfolded protein binding	8/171	415/62343	2.15e-05	0.000459	8	molecular_function	TraesCS4A02G092100/TraesCS4A02G092900/TraesCS4B02G193500/TraesCS4B02G211600/TraesCS4B02G211700/TraesCS6B02G374100/TraesCS7B02G149200/TraesCS7B02G347100
TW-1	GO:0050062	long-chain-fatty-acyl-CoA reductase activity	3/171	29/62343	7.03e-05	0.00129	3	molecular_function	TraesCS4B02G010000/TraesCS4B02G010100/TraesCS5A02G363200
TW-1	GO:0000978	RNA polymerase II proximal promoter sequence-specific DNA binding	6/171	259/62343	8.7e-05	0.00139	6	molecular_function	TraesCS1A02G375600/TraesCS1B02G396000/TraesCS2A02G401600/TraesCS2B02G419600/TraesCS5A02G314700/TraesCS5B02G315600
TW-1	GO:0008967	phosphoglycolate phosphatase activity	2/171	6/62343	0.000111	0.00158	2	molecular_function	TraesCS2A02G348500/TraesCS2B02G366900
TW-1	GO:0035336	long-chain fatty-acyl-CoA metabolic process	3/168	41/59197	0.000221	0.00161	3	biological_process	TraesCS4B02G010000/TraesCS4B02G010100/TraesCS5A02G363200
TW-1	GO:0004553	hydrolase activity, hydrolyzing O-glycosyl compounds	5/171	195/62343	0.000215	0.00275	5	molecular_function	TraesCS3A02G093400/TraesCS3A02G093500/TraesCS3B02G108600/TraesCS4B02G252100/TraesCS5B02G556500
TW-1	GO:0102965	alcohol-forming fatty acyl-CoA reductase activity	3/171	45/62343	0.000264	0.00282	3	molecular_function	TraesCS4B02G010000/TraesCS4B02G010100/TraesCS5A02G363200
TW-1	GO:0019516	lactate oxidation	2/168	14/59197	0.000712	0.00495	2	biological_process	TraesCS5A02G424400/TraesCS5B02G426500
TW-1	GO:0010345	suberin biosynthetic process	4/168	143/59197	0.000769	0.00512	4	biological_process	TraesCS2B02G593300/TraesCS4B02G010000/TraesCS4B02G010100/TraesCS5A02G363200
TW-1	GO:0008891	glycolate oxidase activity	2/171	15/62343	0.000767	0.00548	2	molecular_function	TraesCS5A02G424400/TraesCS5B02G426500
TW-1	GO:0052852	very-long-chain-(S)-2-hydroxy-acid oxidase activity	2/171	15/62343	0.000767	0.00548	2	molecular_function	TraesCS5A02G424400/TraesCS5B02G426500
TW-1	GO:0052853	long-chain-(S)-2-hydroxy-long-chain-acid oxidase activity	2/171	15/62343	0.000767	0.00548	2	molecular_function	TraesCS5A02G424400/TraesCS5B02G426500
TW-1	GO:0052854	medium-chain-(S)-2-hydroxy-acid oxidase activity	2/171	15/62343	0.000767	0.00548	2	molecular_function	TraesCS5A02G424400/TraesCS5B02G426500
TW-1	GO:0016762	xyloglucan:xyloglucosyl transferase activity	4/171	148/62343	0.000771	0.00548	4	molecular_function	TraesCS3A02G093400/TraesCS3A02G093500/TraesCS3B02G108600/TraesCS5B02G556500
TW-1	GO:0048577	negative regulation of short-day photoperiodism, flowering	2/168	17/59197	0.00106	0.00675	2	biological_process	TraesCS5A02G166100/TraesCS5B02G163500
TW-1	GO:0009651	response to salt stress	10/168	1084/59197	0.00114	0.00696	10	biological_process	TraesCS4A02G092100/TraesCS4A02G092900/TraesCS4A02G322200/TraesCS4B02G010000/TraesCS4B02G010100/TraesCS4B02G211600/TraesCS4B02G211700/TraesCS5A02G363200/TraesCS6B02G374100/TraesCS7B02G347100
TW-1	GO:0008970	phospholipase A1 activity	3/171	87/62343	0.00181	0.0116	3	molecular_function	TraesCS1B02G367500/TraesCS1B02G367600/TraesCS1B02G367800
TW-1	GO:0010411	xyloglucan metabolic process	4/168	186/59197	0.00202	0.0119	4	biological_process	TraesCS3A02G093400/TraesCS3A02G093500/TraesCS3B02G108600/TraesCS5B02G556500
TW-1	GO:0033897	ribonuclease T2 activity	2/171	24/62343	0.00198	0.0121	2	molecular_function	TraesCS1A02G152800/TraesCS1B02G170200
TW-1	GO:0042546	cell wall biogenesis	4/168	190/59197	0.00219	0.0124	4	biological_process	TraesCS3A02G093400/TraesCS3A02G093500/TraesCS3B02G108600/TraesCS5B02G556500
TW-1	GO:0009611	response to wounding	7/168	650/59197	0.00269	0.0147	7	biological_process	TraesCS1A02G031300/TraesCS1A02G152800/TraesCS1B02G038700/TraesCS2A02G533700/TraesCS4B02G010000/TraesCS4B02G010100/TraesCS5A02G363200
TW-1	GO:0004459	L-lactate dehydrogenase activity	2/171	28/62343	0.0027	0.015	2	molecular_function	TraesCS5A02G424400/TraesCS5B02G426500
TW-1	GO:0010109	regulation of photosynthesis	2/168	32/59197	0.00376	0.018	2	biological_process	TraesCS5A02G424400/TraesCS5B02G426500
TW-1	GO:0019048	modulation by virus of host morphology or physiology	2/168	32/59197	0.00376	0.018	2	biological_process	TraesCS5A02G424400/TraesCS5B02G426500
TW-1	GO:0019904	protein domain specific binding	3/171	112/62343	0.00371	0.0195	3	molecular_function	TraesCS1A02G200000/TraesCS4A02G226900/TraesCS4B02G089500
TW-1	GO:0009815	1-aminocyclopropane-1-carboxylate oxidase activity	2/171	34/62343	0.00396	0.0195	2	molecular_function	TraesCS5B02G232600/TraesCS6A02G325400
TW-1	GO:0016671	oxidoreductase activity, acting on a sulfur group of donors, disulfide as acceptor	2/171	34/62343	0.00396	0.0195	2	molecular_function	TraesCS6A02G372100/TraesCS6B02G409800
TW-1	GO:0033987	2-hydroxyisoflavanone dehydratase activity	2/171	35/62343	0.00419	0.0196	2	molecular_function	TraesCS4A02G393200/TraesCS7A02G093800
TW-1	GO:0103025	alpha-amylase activity (releasing maltohexaose)	2/171	36/62343	0.00443	0.0196	2	molecular_function	TraesCS7A02G383200/TraesCS7B02G286000
TW-1	GO:0034440	lipid oxidation	2/168	38/59197	0.00526	0.0224	2	biological_process	TraesCS6A02G132500/TraesCS6B02G160400
TW-1	GO:0009773	photosynthetic electron transport in photosystem I	2/168	46/59197	0.00763	0.0316	2	biological_process	TraesCS1A02G200000/TraesCS5B02G228900
TW-1	GO:0031408	oxylipin biosynthetic process	3/168	155/59197	0.00997	0.0402	3	biological_process	TraesCS4B02G237500/TraesCS6A02G132500/TraesCS6B02G160400
TW-1	GO:0016311	dephosphorylation	2/168	56/59197	0.0112	0.0422	2	biological_process	TraesCS2A02G348500/TraesCS2B02G366900
TW-1	GO:0006869	lipid transport	4/168	304/59197	0.0113	0.0422	4	biological_process	TraesCS2A02G477600/TraesCS3B02G062600/TraesCS3B02G062700/TraesCS5A02G433100
TW-1	GO:0042128	nitrate assimilation	3/168	164/59197	0.0116	0.0423	3	biological_process	TraesCS1A02G031300/TraesCS1B02G038700/TraesCS5B02G414000
TW-1	GO:0010030	positive regulation of seed germination	2/168	58/59197	0.0119	0.0424	2	biological_process	TraesCS2A02G178100/TraesCS5A02G418600
TW-1	GO:0006401	RNA catabolic process	2/168	59/59197	0.0123	0.0428	2	biological_process	TraesCS1A02G152800/TraesCS1B02G170200
TW-1	GO:0004366	glycerol-3-phosphate O-acyltransferase activity	2/171	57/62343	0.0108	0.0433	2	molecular_function	TraesCS4B02G066500/TraesCS5A02G086200
TW-1	GO:0102420	sn-1-glycerol-3-phosphate C16:0-DCA-CoA acyl transferase activity	2/171	57/62343	0.0108	0.0433	2	molecular_function	TraesCS4B02G066500/TraesCS5A02G086200
TW-1	GO:0009922	fatty acid elongase activity	2/171	58/62343	0.0112	0.0434	2	molecular_function	TraesCS1B02G053700/TraesCS4A02G303900
TW-1	GO:0009693	ethylene biosynthetic process	2/168	64/59197	0.0144	0.0478	2	biological_process	TraesCS5B02G232600/TraesCS6A02G325400
TW-1	GO:0047894	flavonol 3-sulfotransferase activity	1/171	5/62343	0.0136	0.0499	1	molecular_function	TraesCS2A02G536200
TW-1	GO:0102758	very-long-chain enoyl-CoA reductase activity	1/171	5/62343	0.0136	0.0499	1	molecular_function	TraesCS2A02G113600
TW-1	GO:0046686	response to cadmium ion	5/168	508/59197	0.0153	0.05	5	biological_process	TraesCS4A02G092100/TraesCS4A02G092900/TraesCS4B02G211600/TraesCS4B02G211700/TraesCS4B02G325800
TW-2	GO:0009408	response to heat	17/160	513/59197	7.43e-14	1.45e-11	17	biological_process	TraesCS3B02G130300/TraesCS4A02G092100/TraesCS4A02G092200/TraesCS4A02G092900/TraesCS4B02G211700/TraesCS4B02G212300/TraesCS5A02G548000/TraesCS6A02G316200/TraesCS6A02G341900/TraesCS6B02G210600/TraesCS6B02G374100/TraesCS7A02G177700/TraesCS7B02G083500/TraesCS7B02G259000/TraesCS7B02G347100/TraesCS7B02G351000/TraesCS7B02G388700
TW-2	GO:0006457	protein folding	14/160	436/59197	1.95e-11	1.34e-09	14	biological_process	TraesCS2A02G033700/TraesCS2B02G047400/TraesCS3B02G130300/TraesCS4A02G092100/TraesCS4A02G092200/TraesCS4A02G092900/TraesCS4B02G211700/TraesCS4B02G212300/TraesCS5A02G548000/TraesCS6A02G341900/TraesCS6B02G374100/TraesCS7B02G149200/TraesCS7B02G347100/TraesCS7B02G388700
TW-2	GO:0042542	response to hydrogen peroxide	11/160	214/59197	2.06e-11	1.34e-09	11	biological_process	TraesCS2A02G323000/TraesCS2B02G359600/TraesCS3B02G130300/TraesCS4A02G092100/TraesCS4A02G092200/TraesCS4A02G092900/TraesCS4B02G211700/TraesCS4B02G212300/TraesCS5A02G498000/TraesCS6B02G374100/TraesCS7B02G347100
TW-2	GO:0051259	protein complex oligomerization	8/160	116/59197	1.18e-09	5.77e-08	8	biological_process	TraesCS3B02G130300/TraesCS4A02G092100/TraesCS4A02G092200/TraesCS4A02G092900/TraesCS4B02G211700/TraesCS4B02G212300/TraesCS6B02G374100/TraesCS7B02G347100
TW-2	GO:0009768	photosynthesis, light harvesting in photosystem I	7/160	84/59197	3.51e-09	1.37e-07	7	biological_process	TraesCS1A02G403800/TraesCS1B02G317500/TraesCS6A02G094100/TraesCS6A02G094300/TraesCS6A02G094400/TraesCS6A02G094600/TraesCS6B02G122600
TW-2	GO:0051082	unfolded protein binding	12/164	415/62343	1.36e-09	1.44e-07	12	molecular_function	TraesCS2A02G033700/TraesCS2B02G047400/TraesCS3B02G130300/TraesCS4A02G092100/TraesCS4A02G092200/TraesCS4A02G092900/TraesCS4B02G211700/TraesCS4B02G212300/TraesCS6A02G341900/TraesCS6B02G374100/TraesCS7B02G149200/TraesCS7B02G347100
TW-2	GO:0045471	response to ethanol	4/160	15/59197	6.85e-08	2.23e-06	4	biological_process	TraesCS4A02G092100/TraesCS4A02G092900/TraesCS4B02G211700/TraesCS4B02G212300
TW-2	GO:0018298	protein-chromophore linkage	8/160	213/59197	1.37e-07	3.35e-06	8	biological_process	TraesCS1A02G403800/TraesCS1B02G317500/TraesCS6A02G094100/TraesCS6A02G094300/TraesCS6A02G094400/TraesCS6A02G094600/TraesCS6B02G122600/TraesCS7B02G392900
TW-2	GO:0009522	photosystem I	7/175	138/63964	1.22e-07	4.14e-06	7	cellular_component	TraesCS1A02G403800/TraesCS1B02G317500/TraesCS6A02G094100/TraesCS6A02G094300/TraesCS6A02G094400/TraesCS6A02G094600/TraesCS6B02G122600
TW-2	GO:0010287	plastoglobule	8/175	236/63964	3.33e-07	5.66e-06	8	cellular_component	TraesCS1A02G403800/TraesCS1B02G317500/TraesCS6A02G094100/TraesCS6A02G094300/TraesCS6A02G094400/TraesCS6A02G094600/TraesCS6B02G122600/TraesCS6B02G323200
TW-2	GO:0016168	chlorophyll binding	7/164	147/62343	1.43e-07	7.59e-06	7	molecular_function	TraesCS1A02G403800/TraesCS1B02G317500/TraesCS6A02G094100/TraesCS6A02G094300/TraesCS6A02G094400/TraesCS6A02G094600/TraesCS6B02G122600
TW-2	GO:0046688	response to copper ion	4/160	22/59197	3.62e-07	7.84e-06	4	biological_process	TraesCS4A02G092100/TraesCS4A02G092900/TraesCS4B02G211700/TraesCS4B02G212300
TW-2	GO:0009415	response to water	4/160	31/59197	1.53e-06	2.98e-05	4	biological_process	TraesCS5B02G372100/TraesCS6A02G350600/TraesCS6B02G383500/TraesCS6B02G383600
TW-2	GO:0046685	response to arsenic-containing substance	4/160	36/59197	2.83e-06	5.02e-05	4	biological_process	TraesCS4A02G092100/TraesCS4A02G092900/TraesCS4B02G211700/TraesCS4B02G212300
TW-2	GO:0070981	L-asparagine biosynthetic process	3/160	14/59197	6.9e-06	0.000104	3	biological_process	TraesCS3A02G077100/TraesCS4A02G109900/TraesCS4B02G194400
TW-2	GO:0007623	circadian rhythm	7/160	256/59197	6.92e-06	0.000104	7	biological_process	TraesCS2A02G323000/TraesCS2B02G359600/TraesCS5A02G498000/TraesCS7A02G299400/TraesCS7A02G553800/TraesCS7B02G188000/TraesCS7B02G478200
TW-2	GO:0009166	nucleotide catabolic process	3/160	15/59197	8.61e-06	0.000116	3	biological_process	TraesCS2A02G153300/TraesCS2B02G178400/TraesCS4B02G038800
TW-2	GO:0009651	response to salt stress	13/160	1084/59197	8.94e-06	0.000116	13	biological_process	TraesCS2A02G097400/TraesCS2A02G323000/TraesCS2B02G359600/TraesCS3B02G130300/TraesCS4A02G092100/TraesCS4A02G092200/TraesCS4A02G092900/TraesCS4B02G211700/TraesCS4B02G212300/TraesCS5A02G003500/TraesCS5A02G363200/TraesCS6B02G374100/TraesCS7B02G347100
TW-2	GO:0009416	response to light stimulus	9/160	544/59197	1.93e-05	0.000236	9	biological_process	TraesCS1A02G403800/TraesCS1B02G317500/TraesCS2B02G398900/TraesCS5A02G498000/TraesCS6A02G094100/TraesCS6A02G094300/TraesCS6A02G094400/TraesCS6A02G094600/TraesCS6B02G122600
TW-2	GO:0006206	pyrimidine nucleobase metabolic process	3/160	20/59197	2.14e-05	0.000245	3	biological_process	TraesCS2A02G153300/TraesCS2B02G178400/TraesCS4B02G038800
TW-2	GO:0008252	nucleotidase activity	3/164	15/62343	7.95e-06	0.000268	3	molecular_function	TraesCS2A02G153300/TraesCS2B02G178400/TraesCS4B02G038800
TW-2	GO:0004066	asparagine synthase (glutamine-hydrolyzing) activity	3/164	17/62343	1.18e-05	0.000268	3	molecular_function	TraesCS3A02G077100/TraesCS4A02G109900/TraesCS4B02G194400
TW-2	GO:0051119	sugar transmembrane transporter activity	5/164	112/62343	1.27e-05	0.000268	5	molecular_function	TraesCS1A02G050400/TraesCS6A02G382400/TraesCS6A02G382500/TraesCS6B02G421500/TraesCS6B02G421700
TW-2	GO:0015035	protein disulfide oxidoreductase activity	6/164	207/62343	1.99e-05	0.000351	6	molecular_function	TraesCS5A02G044400/TraesCS5A02G044800/TraesCS5B02G048300/TraesCS5B02G048900/TraesCS5B02G049100/TraesCS5B02G100700
TW-2	GO:0030001	metal ion transport	5/160	166/59197	9.43e-05	0.00092	5	biological_process	TraesCS2B02G412500/TraesCS4B02G348900/TraesCS5A02G191400/TraesCS5A02G516900/TraesCS7B02G462300
TW-2	GO:0015250	water channel activity	4/164	90/62343	9.89e-05	0.00131	4	molecular_function	TraesCS2A02G379800/TraesCS2A02G379900/TraesCS2B02G396800/TraesCS3B02G608500
TW-2	GO:0032527	protein exit from endoplasmic reticulum	2/160	9/59197	0.000258	0.00229	2	biological_process	TraesCS5A02G049400/TraesCS5B02G054600
TW-2	GO:0042754	negative regulation of circadian rhythm	2/160	9/59197	0.000258	0.00229	2	biological_process	TraesCS7A02G299400/TraesCS7B02G188000
TW-2	GO:0008643	carbohydrate transport	5/160	220/59197	0.000348	0.00295	5	biological_process	TraesCS1A02G050400/TraesCS6A02G382400/TraesCS6A02G382500/TraesCS6B02G421500/TraesCS6B02G421700
TW-2	GO:0009743	response to carbohydrate	2/160	11/59197	0.000393	0.00319	2	biological_process	TraesCS2A02G323000/TraesCS2B02G359600
TW-2	GO:0009611	response to wounding	8/160	650/59197	0.000419	0.00327	8	biological_process	TraesCS1A02G031300/TraesCS1B02G038700/TraesCS2A02G158600/TraesCS2A02G323000/TraesCS2B02G359600/TraesCS5A02G363200/TraesCS6A02G236100/TraesCS6B02G264500
TW-2	GO:0008289	lipid binding	7/164	492/62343	0.000351	0.00413	7	molecular_function	TraesCS1A02G300300/TraesCS1B02G310400/TraesCS1B02G394100/TraesCS2B02G324200/TraesCS3A02G053000/TraesCS3A02G305300/TraesCS7B02G312800
TW-2	GO:0010508	positive regulation of autophagy	2/160	17/59197	0.000961	0.00646	2	biological_process	TraesCS5A02G548000/TraesCS7B02G388700
TW-2	GO:0042128	nitrate assimilation	4/160	164/59197	0.00107	0.00694	4	biological_process	TraesCS1A02G031300/TraesCS1A02G308900/TraesCS1B02G038700/TraesCS7A02G054000
TW-2	GO:0004792	thiosulfate sulfurtransferase activity	2/164	19/62343	0.00114	0.0121	2	molecular_function	TraesCS6A02G005900/TraesCS6B02G011500
TW-2	GO:0043433	negative regulation of DNA-binding transcription factor activity	2/160	26/59197	0.00226	0.0134	2	biological_process	TraesCS7A02G299400/TraesCS7B02G188000
TW-2	GO:0051973	positive regulation of telomerase activity	2/160	27/59197	0.00244	0.014	2	biological_process	TraesCS2A02G323000/TraesCS2B02G359600
TW-2	GO:0009753	response to jasmonic acid	5/160	349/59197	0.0027	0.015	5	biological_process	TraesCS1A02G031300/TraesCS1B02G038700/TraesCS2A02G323000/TraesCS2B02G359600/TraesCS4A02G005500
TW-2	GO:0044390	ubiquitin-like protein conjugating enzyme binding	2/164	23/62343	0.00168	0.0162	2	molecular_function	TraesCS5A02G049400/TraesCS5B02G054600
TW-2	GO:0043621	protein self-association	8/164	842/62343	0.00185	0.0163	8	molecular_function	TraesCS3B02G130300/TraesCS4A02G092100/TraesCS4A02G092200/TraesCS4A02G092900/TraesCS4B02G211700/TraesCS4B02G212300/TraesCS6B02G374100/TraesCS7B02G347100
TW-2	GO:0032578	aleurone grain membrane	2/175	27/63964	0.0025	0.0164	2	cellular_component	TraesCS1A02G363400/TraesCS1B02G380600
TW-2	GO:0032991	protein-containing complex	4/175	213/63964	0.0029	0.0164	4	cellular_component	TraesCS2A02G379800/TraesCS2A02G379900/TraesCS2B02G396800/TraesCS7B02G149200
TW-2	GO:0004867	serine-type endopeptidase inhibitor activity	5/164	346/62343	0.00232	0.0189	5	molecular_function	TraesCS1A02G317500/TraesCS1B02G330000/TraesCS2A02G158600/TraesCS4A02G005700/TraesCS5A02G484800
TW-2	GO:1902584	positive regulation of response to water deprivation	3/160	112/59197	0.00356	0.0191	3	biological_process	TraesCS3A02G378700/TraesCS3B02G411300/TraesCS4B02G175600
TW-2	GO:0048574	long-day photoperiodism, flowering	2/160	33/59197	0.00363	0.0191	2	biological_process	TraesCS7A02G299400/TraesCS7B02G188000
TW-2	GO:0006541	glutamine metabolic process	3/160	116/59197	0.00393	0.0202	3	biological_process	TraesCS3A02G077100/TraesCS4A02G109900/TraesCS4B02G194400
TW-2	GO:1901002	positive regulation of response to salt stress	3/160	127/59197	0.00506	0.0253	3	biological_process	TraesCS3A02G378700/TraesCS3B02G411300/TraesCS4B02G175600
DW-1	GO:0009408	response to heat	33/58	513/59197	4.48e-53	2.82e-51	33	biological_process	TraesCS1D02G284000/TraesCS2D02G311400/TraesCS3D02G044400/TraesCS3D02G045500/TraesCS3D02G045600/TraesCS3D02G045700/TraesCS3D02G045800/TraesCS3D02G046300/TraesCS3D02G046700/TraesCS3D02G046800/TraesCS3D02G114800/TraesCS3D02G114900/TraesCS3D02G115000/TraesCS3D02G115100/TraesCS3D02G115200/TraesCS3D02G115300/TraesCS3D02G115400/TraesCS4D02G086200/TraesCS4D02G145600/TraesCS4D02G212300/TraesCS4D02G212400/…
DW-1	GO:0051082	unfolded protein binding	31/58	415/62343	2.37e-52	8.05e-51	31	molecular_function	TraesCS1D02G284000/TraesCS1D02G403500/TraesCS2D02G033200/TraesCS2D02G311400/TraesCS2D02G575200/TraesCS3D02G044400/TraesCS3D02G045500/TraesCS3D02G045600/TraesCS3D02G045700/TraesCS3D02G045800/TraesCS3D02G046300/TraesCS3D02G046700/TraesCS3D02G046800/TraesCS3D02G114800/TraesCS3D02G114900/TraesCS3D02G115000/TraesCS3D02G115100/TraesCS3D02G115200/TraesCS3D02G115300/TraesCS3D02G115400/TraesCS4D02G086200/…
DW-1	GO:0051259	protein complex oligomerization	24/58	116/59197	9.75e-51	3.07e-49	24	biological_process	TraesCS2D02G311400/TraesCS3D02G044400/TraesCS3D02G045500/TraesCS3D02G045600/TraesCS3D02G045700/TraesCS3D02G045800/TraesCS3D02G046300/TraesCS3D02G046700/TraesCS3D02G046800/TraesCS3D02G114800/TraesCS3D02G114900/TraesCS3D02G115000/TraesCS3D02G115100/TraesCS3D02G115200/TraesCS3D02G115300/TraesCS3D02G115400/TraesCS4D02G086200/TraesCS4D02G145600/TraesCS4D02G212300/TraesCS4D02G212400/TraesCS4D02G212500/…
DW-1	GO:0006457	protein folding	29/58	436/59197	1.35e-46	2.85e-45	29	biological_process	TraesCS2D02G033200/TraesCS2D02G311400/TraesCS2D02G575200/TraesCS3D02G044400/TraesCS3D02G045500/TraesCS3D02G045600/TraesCS3D02G045700/TraesCS3D02G045800/TraesCS3D02G046300/TraesCS3D02G046700/TraesCS3D02G046800/TraesCS3D02G114800/TraesCS3D02G114900/TraesCS3D02G115000/TraesCS3D02G115100/TraesCS3D02G115200/TraesCS3D02G115300/TraesCS3D02G115400/TraesCS4D02G086200/TraesCS4D02G145600/TraesCS4D02G212300/…
DW-1	GO:0000302	response to reactive oxygen species	24/58	208/59197	3.67e-44	5.79e-43	24	biological_process	TraesCS2D02G311400/TraesCS3D02G044400/TraesCS3D02G045500/TraesCS3D02G045600/TraesCS3D02G045700/TraesCS3D02G045800/TraesCS3D02G046300/TraesCS3D02G046700/TraesCS3D02G046800/TraesCS3D02G114800/TraesCS3D02G114900/TraesCS3D02G115000/TraesCS3D02G115100/TraesCS3D02G115200/TraesCS3D02G115300/TraesCS3D02G115400/TraesCS4D02G086200/TraesCS4D02G145600/TraesCS4D02G212300/TraesCS4D02G212400/TraesCS4D02G212500/…
DW-1	GO:0043621	protein self-association	24/58	842/62343	8.16e-30	1.39e-28	24	molecular_function	TraesCS2D02G311400/TraesCS3D02G044400/TraesCS3D02G045500/TraesCS3D02G045600/TraesCS3D02G045700/TraesCS3D02G045800/TraesCS3D02G046300/TraesCS3D02G046700/TraesCS3D02G046800/TraesCS3D02G114800/TraesCS3D02G114900/TraesCS3D02G115000/TraesCS3D02G115100/TraesCS3D02G115200/TraesCS3D02G115300/TraesCS3D02G115400/TraesCS4D02G086200/TraesCS4D02G145600/TraesCS4D02G212300/TraesCS4D02G212400/TraesCS4D02G212500/…
DW-1	GO:0009651	response to salt stress	24/58	1084/59197	1.12e-26	1.17e-25	24	biological_process	TraesCS2D02G311400/TraesCS3D02G044400/TraesCS3D02G045500/TraesCS3D02G045600/TraesCS3D02G045700/TraesCS3D02G045800/TraesCS3D02G046300/TraesCS3D02G046700/TraesCS3D02G046800/TraesCS3D02G114800/TraesCS3D02G114900/TraesCS3D02G115000/TraesCS3D02G115100/TraesCS3D02G115200/TraesCS3D02G115300/TraesCS3D02G115400/TraesCS4D02G086200/TraesCS4D02G145600/TraesCS4D02G212300/TraesCS4D02G212400/TraesCS4D02G212500/…
DW-1	GO:0045471	response to ethanol	5/58	15/59197	2.25e-12	2.03e-11	5	biological_process	TraesCS4D02G212300/TraesCS4D02G212400/TraesCS4D02G212500/TraesCS4D02G213100/TraesCS4D02G213300
DW-1	GO:0046688	response to copper ion	5/58	22/59197	1.97e-11	1.55e-10	5	biological_process	TraesCS4D02G212300/TraesCS4D02G212400/TraesCS4D02G212500/TraesCS4D02G213100/TraesCS4D02G213300
DW-1	GO:0046685	response to arsenic-containing substance	5/58	36/59197	2.79e-10	1.95e-09	5	biological_process	TraesCS4D02G212300/TraesCS4D02G212400/TraesCS4D02G212500/TraesCS4D02G213100/TraesCS4D02G213300
DW-1	GO:0046686	response to cadmium ion	6/58	508/59197	1.08e-05	6.78e-05	6	biological_process	TraesCS1D02G284000/TraesCS4D02G212300/TraesCS4D02G212400/TraesCS4D02G212500/TraesCS4D02G213100/TraesCS4D02G213300
DW-1	GO:0031072	heat shock protein binding	4/58	133/62343	7.68e-06	8.7e-05	4	molecular_function	TraesCS1D02G284000/TraesCS2D02G518400/TraesCS4D02G243000/TraesCS6D02G322200
DW-1	GO:0051085	chaperone cofactor-dependent protein refolding	3/58	146/59197	0.000411	0.00199	3	biological_process	TraesCS1D02G284000/TraesCS1D02G403500/TraesCS4D02G243000
DW-1	GO:0034620	cellular response to unfolded protein	2/58	57/59197	0.00145	0.00655	2	biological_process	TraesCS1D02G284000/TraesCS4D02G243000
DW-1	GO:0006986	response to unfolded protein	2/58	63/59197	0.00177	0.00745	2	biological_process	TraesCS1D02G284000/TraesCS4D02G243000
DW-1	GO:0051787	misfolded protein binding	2/58	61/62343	0.0015	0.0128	2	molecular_function	TraesCS1D02G284000/TraesCS4D02G243000
DW-1	GO:0044183	protein folding chaperone	2/58	105/62343	0.00437	0.0297	2	molecular_function	TraesCS1D02G284000/TraesCS4D02G243000
DW-1	GO:0051087	chaperone binding	2/58	139/62343	0.00752	0.0426	2	molecular_function	TraesCS1D02G403500/TraesCS4D02G357900
DW-1	GO:0010304	PSII associated light-harvesting complex II catabolic process	1/58	12/59197	0.0117	0.0429	1	biological_process	TraesCS7D02G189400
DW-1	GO:0010205	photoinhibition	1/58	13/59197	0.0127	0.0429	1	biological_process	TraesCS7D02G189400
DW-1	GO:0050890	cognition	1/58	14/59197	0.0136	0.0429	1	biological_process	TraesCS2D02G518400
DW-1	GO:0070981	L-asparagine biosynthetic process	1/58	14/59197	0.0136	0.0429	1	biological_process	TraesCS5D02G159100
DW-1	GO:0010508	positive regulation of autophagy	1/58	17/59197	0.0165	0.0496	1	biological_process	TraesCS4D02G357900
DW-2	GO:0009768	photosynthesis, light harvesting in photosystem I	16/103	84/59197	1.2e-28	1.79e-26	16	biological_process	TraesCS1D02G306200/TraesCS1D02G374900/TraesCS1D02G375000/TraesCS1D02G375100/TraesCS1D02G411300/TraesCS1D02G411600/TraesCS2D02G200700/TraesCS4D02G086400/TraesCS5D02G329200/TraesCS5D02G357600/TraesCS5D02G464700/TraesCS5D02G464800/TraesCS5D02G464900/TraesCS6D02G088600/TraesCS6D02G088800/TraesCS7D02G199400
DW-2	GO:0009522	photosystem I	17/103	138/63964	1.68e-27	5.04e-26	17	cellular_component	TraesCS1D02G306200/TraesCS1D02G374900/TraesCS1D02G375000/TraesCS1D02G375100/TraesCS1D02G411300/TraesCS1D02G411600/TraesCS1D02G428200/TraesCS2D02G200700/TraesCS4D02G086400/TraesCS5D02G329200/TraesCS5D02G357600/TraesCS5D02G464700/TraesCS5D02G464800/TraesCS5D02G464900/TraesCS6D02G088600/TraesCS6D02G088800/TraesCS7D02G199400
DW-2	GO:0016168	chlorophyll binding	17/100	147/62343	4.66e-27	3.91e-25	17	molecular_function	TraesCS1D02G306200/TraesCS1D02G374900/TraesCS1D02G375000/TraesCS1D02G375100/TraesCS1D02G411300/TraesCS1D02G411600/TraesCS1D02G428200/TraesCS2D02G200700/TraesCS4D02G086400/TraesCS5D02G329200/TraesCS5D02G357600/TraesCS5D02G464700/TraesCS5D02G464800/TraesCS5D02G464900/TraesCS6D02G088600/TraesCS6D02G088800/TraesCS7D02G199400
DW-2	GO:0018298	protein-chromophore linkage	18/103	213/59197	2.06e-25	1.53e-23	18	biological_process	TraesCS1D02G306200/TraesCS1D02G374900/TraesCS1D02G375000/TraesCS1D02G375100/TraesCS1D02G411300/TraesCS1D02G411600/TraesCS1D02G428200/TraesCS2D02G200700/TraesCS3D02G356500/TraesCS4D02G086400/TraesCS5D02G329200/TraesCS5D02G357600/TraesCS5D02G464700/TraesCS5D02G464800/TraesCS5D02G464900/TraesCS6D02G088600/TraesCS6D02G088800/TraesCS7D02G199400
DW-2	GO:0051259	protein complex oligomerization	15/103	116/59197	3.33e-24	1.65e-22	15	biological_process	TraesCS2D02G311400/TraesCS3D02G045500/TraesCS3D02G045600/TraesCS3D02G045700/TraesCS3D02G046300/TraesCS3D02G046700/TraesCS3D02G114900/TraesCS3D02G115000/TraesCS3D02G115200/TraesCS3D02G115300/TraesCS3D02G115400/TraesCS4D02G145500/TraesCS4D02G145600/TraesCS4D02G212300/TraesCS6D02G322300
DW-2	GO:0010287	plastoglobule	17/103	236/63964	2.1e-23	2.43e-22	17	cellular_component	TraesCS1D02G306200/TraesCS1D02G374900/TraesCS1D02G375000/TraesCS1D02G375100/TraesCS1D02G411300/TraesCS1D02G411600/TraesCS4D02G086400/TraesCS5D02G329200/TraesCS5D02G357600/TraesCS5D02G464700/TraesCS5D02G464800/TraesCS5D02G464900/TraesCS6D02G088600/TraesCS6D02G088800/TraesCS6D02G273900/TraesCS7D02G199400/TraesCS7D02G346000
DW-2	GO:0042542	response to hydrogen peroxide	16/103	214/59197	8.19e-22	3.05e-20	16	biological_process	TraesCS2D02G311400/TraesCS2D02G339900/TraesCS3D02G045500/TraesCS3D02G045600/TraesCS3D02G045700/TraesCS3D02G046300/TraesCS3D02G046700/TraesCS3D02G114900/TraesCS3D02G115000/TraesCS3D02G115200/TraesCS3D02G115300/TraesCS3D02G115400/TraesCS4D02G145500/TraesCS4D02G145600/TraesCS4D02G212300/TraesCS6D02G322300
DW-2	GO:0009408	response to heat	20/103	513/59197	2.1e-21	6.24e-20	20	biological_process	TraesCS2D02G311400/TraesCS3D02G045500/TraesCS3D02G045600/TraesCS3D02G045700/TraesCS3D02G046300/TraesCS3D02G046700/TraesCS3D02G114900/TraesCS3D02G115000/TraesCS3D02G115200/TraesCS3D02G115300/TraesCS3D02G115400/TraesCS4D02G145500/TraesCS4D02G145600/TraesCS4D02G212300/TraesCS4D02G243000/TraesCS4D02G357900/TraesCS6D02G322300/TraesCS7D02G179100/TraesCS7D02G353800/TraesCS7D02G440200
DW-2	GO:0051082	unfolded protein binding	18/100	415/62343	8.48e-21	3.56e-19	18	molecular_function	TraesCS2D02G033200/TraesCS2D02G311400/TraesCS3D02G045500/TraesCS3D02G045600/TraesCS3D02G045700/TraesCS3D02G046300/TraesCS3D02G046700/TraesCS3D02G114900/TraesCS3D02G115000/TraesCS3D02G115200/TraesCS3D02G115300/TraesCS3D02G115400/TraesCS4D02G145500/TraesCS4D02G145600/TraesCS4D02G212300/TraesCS4D02G243000/TraesCS6D02G322300/TraesCS7D02G241100
DW-2	GO:0006457	protein folding	18/103	436/59197	8.87e-20	1.89e-18	18	biological_process	TraesCS2D02G033200/TraesCS2D02G311400/TraesCS3D02G045500/TraesCS3D02G045600/TraesCS3D02G045700/TraesCS3D02G046300/TraesCS3D02G046700/TraesCS3D02G114900/TraesCS3D02G115000/TraesCS3D02G115200/TraesCS3D02G115300/TraesCS3D02G115400/TraesCS4D02G145500/TraesCS4D02G145600/TraesCS4D02G212300/TraesCS4D02G357900/TraesCS6D02G322300/TraesCS7D02G241100
DW-2	GO:0009416	response to light stimulus	17/103	544/59197	1.03e-16	1.92e-15	17	biological_process	TraesCS1D02G306200/TraesCS1D02G374900/TraesCS1D02G375000/TraesCS1D02G375100/TraesCS1D02G411300/TraesCS1D02G411600/TraesCS2D02G200700/TraesCS4D02G086400/TraesCS5D02G329200/TraesCS5D02G357600/TraesCS5D02G464700/TraesCS5D02G464800/TraesCS5D02G464900/TraesCS6D02G088600/TraesCS6D02G088800/TraesCS7D02G089200/TraesCS7D02G199400
DW-2	GO:0009651	response to salt stress	17/103	1084/59197	6.8e-12	1.13e-10	17	biological_process	TraesCS2D02G311400/TraesCS2D02G339900/TraesCS3D02G045500/TraesCS3D02G045600/TraesCS3D02G045700/TraesCS3D02G046300/TraesCS3D02G046700/TraesCS3D02G114900/TraesCS3D02G115000/TraesCS3D02G115200/TraesCS3D02G115300/TraesCS3D02G115400/TraesCS4D02G145500/TraesCS4D02G145600/TraesCS4D02G212300/TraesCS5D02G372300/TraesCS6D02G322300
DW-2	GO:0043621	protein self-association	15/100	842/62343	7.02e-12	1.97e-10	15	molecular_function	TraesCS2D02G311400/TraesCS3D02G045500/TraesCS3D02G045600/TraesCS3D02G045700/TraesCS3D02G046300/TraesCS3D02G046700/TraesCS3D02G114900/TraesCS3D02G115000/TraesCS3D02G115200/TraesCS3D02G115300/TraesCS3D02G115400/TraesCS4D02G145500/TraesCS4D02G145600/TraesCS4D02G212300/TraesCS6D02G322300
DW-2	GO:0005912	adherens junction	2/103	6/63964	3.84e-05	0.00023	2	cellular_component	TraesCS2D02G186000/TraesCS2D02G186500
DW-2	GO:0010345	suberin biosynthetic process	4/103	143/59197	0.00012	0.0017	4	biological_process	TraesCS1D02G158400/TraesCS1D02G282300/TraesCS5D02G372300/TraesCS7D02G520200
DW-2	GO:0043484	regulation of RNA splicing	3/103	55/59197	0.000126	0.0017	3	biological_process	TraesCS2D02G186000/TraesCS2D02G186500/TraesCS4D02G214100
DW-2	GO:0009611	response to wounding	6/103	650/59197	0.000995	0.0124	6	biological_process	TraesCS1D02G027900/TraesCS2D02G007600/TraesCS2D02G339900/TraesCS5D02G372300/TraesCS5D02G388800/TraesCS7D02G531600
DW-2	GO:0042335	cuticle development	3/103	124/59197	0.00136	0.0156	3	biological_process	TraesCS5D02G441000/TraesCS5D02G441100/TraesCS5D02G441200
DW-2	GO:0016747	transferase activity, transferring acyl groups other than amino-acyl groups	4/100	263/62343	0.000884	0.0186	4	molecular_function	TraesCS2D02G035200/TraesCS3D02G545200/TraesCS7D02G151900/TraesCS7D02G531500
DW-2	GO:0006869	lipid transport	4/103	304/59197	0.00202	0.0203	4	biological_process	TraesCS5D02G441000/TraesCS5D02G441100/TraesCS5D02G441200/TraesCS5D02G463000
DW-2	GO:0009649	entrainment of circadian clock	2/103	41/59197	0.00235	0.0219	2	biological_process	TraesCS3D02G356500/TraesCS4D02G166000
DW-2	GO:0031225	anchored component of membrane	5/103	706/63964	0.00582	0.0291	5	cellular_component	TraesCS1D02G111600/TraesCS5D02G441000/TraesCS5D02G441100/TraesCS5D02G441200/TraesCS5D02G463000
DW-2	GO:0050306	sucrose 1F-fructosyltransferase activity	2/100	41/62343	0.00201	0.0337	2	molecular_function	TraesCS6D02G026300/TraesCS6D02G026600
DW-2	GO:0009579	thylakoid	3/103	282/63964	0.0108	0.0427	3	cellular_component	TraesCS4D02G086400/TraesCS6D02G273900/TraesCS7D02G531600
DW-2	GO:0005868	cytoplasmic dynein complex	1/103	8/63964	0.0128	0.0427	1	cellular_component	TraesCS6D02G275800

## Sheet: Table S6
Table S6. PAL activity, chitinase activity, SA content, JA content and ABA content of the stem base of 5 SHWs and their parents following FCR infection.
Number of materials	PAL activity（U/g FW）	Chitinase activity（U/g FW）	SA（ng/g FW）	JA（ng/g FW）	ABA content（ng/g FW）
SHW-1	0.088093±0.012808	0.265257±0.012046	68.994118±11.638875	2.601631±0.33446	599.30792±230.94233
TW-1	0.057701±0.004298	0.281397±0.004438	53.379955±14.801659	3.87869±0.580994	563.12643±134.86072
DW-1	0.06925±0.000025	0.226253±0.059598	53.536539±5.093198	3.090864±0.67239	601.89231±230.25762
SHW-2	0.134591±0.018481	0.258233±0.024215	67.942278±7.307632	4.53789±0.068213	631.35439±160.818170
TW-2	0.130032±0.04126	0.257935±0.024298	57.607726±7.307632	2.312226±0.038979	572.43024±303.59209
DW-2	0.078367±0.040724	0.260625±0.015331	70.917376±1.32866	4.080814±0.188119	349.13873±27.56470
SHW-3	0.124866±0.044269	0.243738±0.00951	78.850971±12.036964	2.840506±0.720367	550.72134±139.66053
TW-3	0.105517±0.0489	0.229391±0.001902	42.523456±8.463271	3.69494±0.647325	654.09704±109.74878
DW-3	0.107847±0.034813	0.201595±0.080521	73.266137±12.622273	4.021095±0.331323	631.35439±109.64649
SHW-4	0.145532±0.002149	0.22715±0.003804	81.878264±2.657321	4.110673±0.087703	367.74636±0
TW-4	0.105719±0.024061	0.275569±0.003804	57.784303±16.397418	3.846533±0.867924	577.59902±148.90407
DW-4	0.122738±0.016332	0.211907±0.053258	80.469007±5.093198	3.021958±1.276566	727.49379±276.30915
SHW-5	0.149179±0.010745	0.163936±0.022191	69.19495±10.850726	3.42391±0.779745	666.50213±107.44610
TW-5	0.097007±0.014503	0.122242±0.00634	45.612463±14.084343	4.372516±0.20464	812.26186±89.14918
DW-5	0.088093±0.043027	0.225655±0.033911	38.765437±5.516859	4.241595±0.23428	552.78886±159.41659

## Sheet: Table S7
Table S7. Total lignin content of the stem base of 10 SHWs and their tetraploid parents at the seedling and heading stage.
Number of materials	The seedling stage(mg/g)	The heading stage(mg/g)
SHW-1	351.38±64.50	406.44±10.73
TW-1	168.97±61.43	386.98±22.65
SHW-2	334.72±24.01	394.32±6.95
TW-2	295.45±116.50	239.25±36.46
SHW-3	328.84±75.67	403.57±25.82
TW-3	251.89±105.82	296.73±3.98
SHW-4	331.76±17.71	426.53±11.80
TW-4	380.19±50.98	385.69±8.67
SHW-5	342.22±61.30	441.21±32.31
TW-5	323.84±92.43	349.42±49.42
SHW-6	359.65±41.29	507.58±21.34
TW-6	189.85±66.25	359.56±24.15
SHW-7	450.84±38.83	345.82±33.92
TW-7	400.72±53.68	390.79±19.12
SHW-8	258.61±84.49	348.97±30.04
TW-8	245.23±90.05	283.93±54.18
SHW-9	261.19±181.14	385.95±15.90
TW-9	290.50±42.64	371.95±12.06
SHW-10	355.93±85.76	319.28±16.66
TW-10	245.23±90.05	283.93±54.18
